# Supplementary material for: Optimizing solar irradiance forecasting: ANN models enhanced with ADAM and Cuckoo search algorithm
Source: PLoS One. 2025 Dec 5;20(12):e0335342. doi: 10.1371/journal.pone.0335342 (PMC12680249; doi:10.1371/journal.pone.0335342)
Supplement: S1 Dataset — (ZIP) [file pone.0335342.s001.zip]

Archive with 7 entries (6 files):
- data/
- data/solar_1.csv
- data/solar_2.csv
- data/solar_autumn_week.csv
- data/solar_spring_week.csv
- data/solar_summer_week.csv
- data/solar_winter_week.csv
