# Supplementary material for: Optimizing solar irradiance forecasting: ANN models enhanced with ADAM and Cuckoo search algorithm
Source: PLoS One. 2025 Dec 5;20(12):e0335342. doi: 10.1371/journal.pone.0335342 (PMC12680249; doi:10.1371/journal.pone.0335342)
Supplement: S1 Dataset — (ZIP) [file pone.0335342.s001.zip › data/solar_1.csv]

-BEGIN HEADER-
NASA/POWER CERES/MERRA2 Native Resolution Daily Data
Dates (month/day/year): 04/01/2018 through 03/01/2022
Location: Latitude 39.6841 Longitude -105.0651
Elevation from MERRA-2: Average for 0.5 x 0.625 degree lat/lon region = 2094.96 meters
The value for missing source data that cannot be computed or is outside of the sources availability range: -999
Parameter(s):
WS10M MERRA-2 Wind Speed at 10 Meters (m/s)
WS10M_MAX MERRA-2 Wind Speed at 10 Meters Maximum (m/s)
WS10M_MIN MERRA-2 Wind Speed at 10 Meters Minimum (m/s)
WS10M_RANGE MERRA-2 Wind Speed at 10 Meters Range (m/s)
WD10M MERRA-2 Wind Direction at 10 Meters (Degrees)
PS MERRA-2 Surface Pressure (kPa)
WS2M MERRA-2 Wind Speed at 2 Meters (m/s)
-END HEADER-
YEAR	MO	DY	WS10M	WS10M_MAX	WS10M_MIN	WS10M_RANGE	WD10M	PS	WS2M
2018	4	1	3.43	5.77	1.16	4.62	261.81	78.49	2.36
2018	4	2	6.02	8.96	2.67	6.29	234.25	77.7	4.09
2018	4	3	4.42	7.08	0.98	6.09	281.19	78.72	3.15
2018	4	4	3.48	5.41	0.41	5.0	280.31	78.87	2.27
2018	4	5	3.21	4.85	1.92	2.93	228.94	78.85	2.12
2018	4	6	3.19	4.45	0.99	3.46	128.81	78.64	2.27
2018	4	7	2.3	5.4	0.76	4.64	143.12	78.36	1.62
2018	4	8	5.31	8.21	1.58	6.63	294.38	78.25	3.68
2018	4	9	2.51	4.57	0.57	3.99	223.5	79.33	1.7
2018	4	10	4.11	6.33	2.47	3.86	269.38	79.35	2.68
2018	4	11	5.78	10.85	1.91	8.94	250.0	78.57	3.88
2018	4	12	6.97	9.97	4.14	5.83	229.56	77.69	4.84
2018	4	13	9.34	14.3	5.05	9.25	216.25	78.27	6.73
2018	4	14	7.03	10.84	0.68	10.16	292.44	79.18	5.02
2018	4	15	2.82	5.37	0.13	5.23	178.38	79.12	1.87
2018	4	16	4.44	9.58	2.26	7.32	228.31	78.55	3.01
2018	4	17	10.2	14.83	3.64	11.2	264.69	78.17	7.25
2018	4	18	3.77	6.68	2.55	4.12	174.38	79.34	2.55
2018	4	19	7.44	10.83	3.68	7.14	172.56	79.11	5.2
2018	4	20	6.09	8.28	3.67	4.61	160.75	78.56	4.38
2018	4	21	3.23	5.02	0.68	4.34	109.44	79.21	2.28
2018	4	22	4.17	6.26	2.73	3.53	151.94	79.29	2.73
2018	4	23	3.52	9.04	0.95	8.09	228.19	79.15	2.34
2018	4	24	5.07	7.34	1.3	6.03	30.19	79.82	3.72
2018	4	25	2.65	4.63	1.33	3.3	187.38	79.48	1.73
2018	4	26	5.27	8.16	1.91	6.24	134.88	79.51	3.66
2018	4	27	3.27	4.74	0.82	3.92	148.25	79.26	2.05
2018	4	28	3.68	4.77	2.43	2.34	196.94	78.85	2.37
2018	4	29	5.36	7.43	3.63	3.8	229.94	78.32	3.57
2018	4	30	4.35	6.34	1.35	4.98	267.44	78.18	2.99
2018	5	1	4.27	7.37	0.99	6.38	129.25	78.39	3.16
2018	5	2	3.56	5.84	1.65	4.19	150.69	78.63	2.64
2018	5	3	4.77	10.17	0.84	9.34	267.62	78.98	3.23
2018	5	4	3.17	4.7	1.12	3.57	228.56	79.78	2.01
2018	5	5	2.7	4.33	0.84	3.49	162.0	79.69	1.62
2018	5	6	2.86	5.18	0.12	5.06	155.0	79.61	1.77
2018	5	7	3.3	5.39	1.78	3.61	257.81	79.38	2.09
2018	5	8	3.39	4.59	0.71	3.88	276.19	79.29	2.29
2018	5	9	2.98	4.33	0.99	3.34	223.44	79.16	1.83
2018	5	10	4.69	6.39	1.98	4.41	250.5	78.64	3.18
2018	5	11	3.12	5.39	1.11	4.28	255.81	78.4	2.25
2018	5	12	4.02	8.95	0.3	8.64	125.31	78.78	2.98
2018	5	13	2.8	5.23	0.42	4.82	152.06	78.93	2.08
2018	5	14	3.09	5.98	0.17	5.81	114.0	79.14	2.33
2018	5	15	2.95	4.94	0.34	4.59	210.25	79.25	2.02
2018	5	16	3.61	5.8	1.39	4.42	175.56	79.1	2.4
2018	5	17	4.23	5.88	1.9	3.98	250.38	78.64	2.86
2018	5	18	3.03	5.98	0.31	5.67	144.69	78.71	2.13
2018	5	19	4.55	8.02	0.98	7.05	118.69	79.22	3.34
2018	5	20	2.54	5.41	0.5	4.91	180.5	79.31	1.75
2018	5	21	3.36	6.56	0.41	6.15	213.81	79.01	2.25
2018	5	22	3.06	6.53	0.31	6.22	244.75	78.86	2.0
2018	5	23	3.05	5.69	0.96	4.73	215.5	79.01	2.06
2018	5	24	2.29	3.62	0.06	3.56	204.94	79.32	1.42
2018	5	25	3.05	5.45	1.06	4.38	174.81	79.23	1.95
2018	5	26	4.62	7.88	1.1	6.77	218.56	78.8	3.09
2018	5	27	4.92	7.41	1.9	5.52	194.94	78.71	3.43
2018	5	28	2.7	6.08	0.83	5.25	161.25	78.89	1.95
2018	5	29	2.59	4.72	0.61	4.11	245.94	78.84	1.75
2018	5	30	2.8	5.7	1.41	4.29	182.31	78.84	1.86
2018	5	31	4.94	8.62	0.7	7.91	215.5	78.75	3.37
2018	6	1	5.35	7.12	1.27	5.85	265.81	78.82	3.7
2018	6	2	2.94	6.31	1.05	5.27	143.38	79.72	2.04
2018	6	3	2.98	4.77	1.16	3.6	219.56	79.52	1.92
2018	6	4	3.6	5.45	0.98	4.46	257.94	79.2	2.48
2018	6	5	2.31	4.84	0.37	4.48	260.06	79.07	1.4
2018	6	6	3.76	5.71	0.33	5.38	175.56	79.03	2.54
2018	6	7	3.62	7.37	1.06	6.3	201.81	79.07	2.42
2018	6	8	2.84	4.89	0.57	4.32	205.69	79.22	1.81
2018	6	9	3.1	5.74	0.27	5.47	227.69	79.02	1.98
2018	6	10	4.65	7.57	2.38	5.19	262.31	78.56	3.12
2018	6	11	2.66	4.77	0.77	4.02	147.44	78.99	1.79
2018	6	12	4.0	5.63	2.34	3.3	131.25	79.32	2.7
2018	6	13	3.38	4.81	2.27	2.54	198.88	79.15	2.27
2018	6	14	4.14	7.59	0.55	7.04	228.75	78.85	2.88
2018	6	15	3.27	6.2	1.45	4.75	187.06	78.68	2.2
2018	6	16	3.53	7.51	0.56	6.95	215.94	78.54	2.44
2018	6	17	3.68	4.68	2.79	1.88	138.75	78.91	2.69
2018	6	18	3.23	5.41	0.76	4.64	193.81	79.14	2.36
2018	6	19	3.95	8.18	0.48	7.7	177.5	79.19	2.9
2018	6	20	3.66	5.72	0.98	4.73	119.75	79.44	2.62
2018	6	21	3.59	4.71	1.83	2.88	137.81	79.38	2.45
2018	6	22	3.85	6.74	1.36	5.38	214.62	79.01	2.64
2018	6	23	2.34	6.36	0.66	5.7	147.81	78.85	1.62
2018	6	24	2.95	6.94	0.49	6.45	81.62	79.17	2.16
2018	6	25	2.75	4.21	0.72	3.49	272.38	79.31	1.83
2018	6	26	3.57	5.18	2.05	3.12	180.88	79.23	2.33
2018	6	27	2.35	4.81	0.39	4.42	151.75	79.19	1.41
2018	6	28	3.96	5.59	1.8	3.79	232.38	78.85	2.55
2018	6	29	3.88	5.12	1.83	3.3	258.44	78.75	2.53
2018	6	30	3.91	7.85	0.48	7.37	169.5	79.15	2.78
2018	7	1	2.82	4.86	0.52	4.34	154.81	79.33	1.96
2018	7	2	2.85	5.02	0.59	4.43	201.75	79.17	1.86
2018	7	3	2.7	5.58	0.57	5.01	237.38	79.11	1.72
2018	7	4	3.7	6.88	0.59	6.28	153.0	79.72	2.55
2018	7	5	3.77	6.46	0.8	5.66	187.44	80.37	2.61
2018	7	6	3.97	5.68	0.48	5.2	153.81	80.21	2.76
2018	7	7	3.86	5.7	0.88	4.81	158.0	79.79	2.7
2018	7	8	4.45	5.75	2.78	2.97	139.88	79.69	3.09
2018	7	9	4.25	5.52	0.07	5.45	153.69	79.94	2.95
2018	7	10	4.2	6.69	0.97	5.72	160.0	79.61	2.88
2018	7	11	4.13	6.35	1.95	4.4	152.44	79.38	2.8
2018	7	12	4.07	6.59	1.92	4.67	225.25	79.5	2.87
2018	7	13	3.79	5.24	2.5	2.74	154.56	79.79	2.62
2018	7	14	3.91	5.49	1.55	3.94	157.75	79.61	2.73
2018	7	15	2.9	5.46	0.17	5.29	154.88	79.75	2.08
2018	7	16	3.06	5.19	1.14	4.05	169.81	79.7	2.16
2018	7	17	3.32	4.35	2.02	2.34	164.81	79.69	2.27
2018	7	18	2.9	4.34	0.78	3.56	269.81	79.54	1.99
2018	7	19	2.28	3.1	1.46	1.65	173.25	79.45	1.41
2018	7	20	3.62	6.34	0.74	5.59	204.75	79.51	2.41
2018	7	21	3.5	7.0	1.1	5.9	237.38	79.54	2.39
2018	7	22	3.64	6.89	2.06	4.83	155.94	79.71	2.52
2018	7	23	3.52	5.99	0.66	5.32	154.25	79.98	2.49
2018	7	24	3.8	6.8	1.69	5.11	175.0	79.83	2.65
2018	7	25	5.05	7.52	0.88	6.64	119.56	79.79	3.59
2018	7	26	3.51	5.32	1.29	4.03	126.12	79.8	2.48
2018	7	27	3.58	5.42	1.08	4.34	175.31	79.6	2.52
2018	7	28	2.74	4.18	0.83	3.35	184.31	79.59	1.82
2018	7	29	3.8	7.66	1.45	6.2	116.81	79.61	2.66
2018	7	30	4.15	6.68	2.41	4.27	53.19	79.95	2.95
2018	7	31	4.12	6.13	2.73	3.4	146.81	79.77	2.75
2018	8	1	2.27	3.48	0.15	3.33	224.31	79.6	1.39
2018	8	2	3.0	6.38	1.09	5.3	164.06	79.47	1.97
2018	8	3	3.9	6.37	0.81	5.55	281.5	79.31	2.59
2018	8	4	4.6	8.69	0.8	7.88	216.38	79.26	3.15
2018	8	5	2.88	5.79	0.24	5.55	244.5	79.29	1.91
2018	8	6	3.3	5.38	0.26	5.13	172.19	79.6	2.35
2018	8	7	3.42	5.66	0.23	5.43	177.44	79.53	2.38
2018	8	8	3.4	4.91	2.18	2.74	157.75	79.66	2.21
2018	8	9	3.55	5.5	1.43	4.07	152.88	79.78	2.3
2018	8	10	4.12	5.85	0.97	4.88	163.19	79.82	2.82
2018	8	11	4.63	7.0	2.82	4.17	171.69	79.73	3.2
2018	8	12	5.31	6.7	3.95	2.76	174.44	79.5	3.66
2018	8	13	3.78	5.93	0.4	5.53	150.75	79.25	2.58
2018	8	14	3.38	5.7	1.48	4.22	173.25	79.4	2.27
2018	8	15	4.3	7.43	2.11	5.32	174.88	79.29	2.95
2018	8	16	3.7	6.41	1.54	4.88	194.0	79.64	2.46
2018	8	17	2.96	4.8	1.5	3.3	190.44	79.8	2.04
2018	8	18	3.33	6.69	1.09	5.6	205.38	79.51	2.23
2018	8	19	4.3	8.42	1.08	7.34	163.19	79.61	2.97
2018	8	20	3.45	6.53	0.04	6.5	159.81	79.66	2.42
2018	8	21	3.06	6.14	0.95	5.19	184.81	79.69	2.05
2018	8	22	2.61	4.98	0.95	4.04	165.38	79.68	1.78
2018	8	23	4.62	6.46	2.84	3.62	284.44	79.29	3.09
2018	8	24	3.34	4.39	1.55	2.84	190.88	79.26	2.14
2018	8	25	2.4	3.12	1.27	1.86	211.75	79.28	1.44
2018	8	26	3.75	6.73	1.83	4.9	260.5	79.04	2.55
2018	8	27	4.72	6.89	2.48	4.4	250.81	78.78	3.2
2018	8	28	2.71	5.51	0.21	5.29	89.62	79.3	1.85
2018	8	29	3.48	5.66	1.21	4.45	164.56	79.39	2.37
2018	8	30	2.89	4.68	0.47	4.21	242.69	79.26	1.88
2018	8	31	3.09	7.79	1.31	6.48	246.75	79.11	1.93
2018	9	1	2.37	3.18	0.75	2.43	185.56	79.06	1.41
2018	9	2	3.45	5.48	2.05	3.42	162.75	79.31	2.25
2018	9	3	2.67	4.3	0.78	3.52	175.94	79.34	1.65
2018	9	4	3.66	5.09	1.55	3.55	126.0	79.38	2.37
2018	9	5	2.72	5.37	0.53	4.83	150.69	79.94	1.86
2018	9	6	1.87	2.98	0.16	2.84	171.06	79.95	1.18
2018	9	7	3.29	5.35	1.95	3.41	167.0	79.87	2.16
2018	9	8	2.93	4.52	1.45	3.08	168.38	79.44	1.88
2018	9	9	3.39	6.55	0.53	6.02	174.12	79.26	2.14
2018	9	10	3.07	6.13	0.74	5.39	201.81	79.19	1.85
2018	9	11	3.02	4.91	0.91	4.01	245.5	79.0	1.82
2018	9	12	3.86	5.3	2.52	2.78	234.75	78.9	2.41
2018	9	13	4.57	5.95	3.64	2.31	222.5	79.04	2.96
2018	9	14	4.04	6.12	1.03	5.09	188.25	79.31	2.5
2018	9	15	4.17	6.39	2.06	4.33	186.06	79.3	2.63
2018	9	16	4.01	5.48	1.99	3.49	197.69	79.24	2.62
2018	9	17	2.55	4.05	1.0	3.05	184.81	79.24	1.54
2018	9	18	2.82	4.22	0.59	3.62	228.12	79.07	1.73
2018	9	19	2.8	4.98	0.36	4.62	158.06	78.89	1.84
2018	9	20	2.8	4.43	1.37	3.06	238.62	78.96	1.9
2018	9	21	5.05	7.2	0.57	6.62	156.88	79.69	3.52
2018	9	22	3.64	5.52	1.66	3.86	187.5	79.5	2.31
2018	9	23	2.62	5.45	0.2	5.25	247.44	79.07	1.54
2018	9	24	2.77	3.96	0.82	3.14	220.31	78.87	1.68
2018	9	25	3.42	5.81	1.93	3.88	94.56	79.51	2.36
2018	9	26	3.03	5.14	0.61	4.53	172.62	79.53	1.97
2018	9	27	3.34	5.51	0.27	5.23	273.81	79.17	2.11
2018	9	28	3.14	5.13	1.49	3.64	140.0	79.34	2.12
2018	9	29	3.89	6.73	0.38	6.34	244.06	79.03	2.52
2018	9	30	2.04	3.43	0.58	2.85	231.44	79.2	1.28
2018	10	1	2.83	4.12	0.8	3.31	221.12	79.25	1.73
2018	10	2	3.05	5.36	1.74	3.61	251.88	79.04	1.88
2018	10	3	4.38	6.56	2.29	4.27	189.12	78.94	3.0
2018	10	4	4.67	8.62	0.8	7.82	205.06	78.95	3.23
2018	10	5	3.83	9.08	0.39	8.68	145.25	78.82	2.67
2018	10	6	4.98	7.78	2.37	5.41	170.19	78.85	3.51
2018	10	7	3.41	5.03	2.19	2.84	161.69	78.47	2.44
2018	10	8	2.89	4.19	0.23	3.95	134.25	78.6	2.13
2018	10	9	2.51	4.18	0.06	4.11	58.25	78.63	1.88
2018	10	10	2.56	4.02	0.65	3.38	136.94	78.69	1.78
2018	10	11	2.69	3.68	0.51	3.17	207.75	78.77	1.78
2018	10	12	2.12	3.78	1.02	2.75	257.38	78.88	1.31
2018	10	13	2.81	6.48	0.6	5.88	236.19	78.44	1.72
2018	10	14	4.16	6.27	0.18	6.09	72.0	79.23	3.04
2018	10	15	2.1	3.55	0.14	3.41	181.5	79.68	1.27
2018	10	16	2.14	4.05	0.35	3.7	182.0	79.93	1.51
2018	10	17	5.11	8.19	1.04	7.15	188.69	80.01	3.49
2018	10	18	4.29	6.33	1.51	4.81	229.06	79.43	2.91
2018	10	19	4.22	6.84	1.93	4.91	170.38	79.85	2.8
2018	10	20	3.09	4.84	0.95	3.89	203.38	79.93	1.74
2018	10	21	3.2	4.54	1.94	2.6	224.38	79.47	1.84
2018	10	22	3.86	5.91	1.32	4.59	210.38	79.43	2.52
2018	10	23	5.01	6.79	3.09	3.7	201.69	79.39	3.45
2018	10	24	2.23	4.57	0.84	3.73	193.88	79.04	1.35
2018	10	25	3.73	5.08	1.79	3.29	230.19	79.08	2.38
2018	10	26	3.41	5.32	2.22	3.1	293.31	79.27	2.1
2018	10	27	4.57	7.23	0.48	6.75	281.19	79.3	2.94
2018	10	28	2.82	4.41	0.25	4.16	249.5	79.38	1.71
2018	10	29	4.38	6.24	2.48	3.76	221.81	78.87	2.66
2018	10	30	3.38	4.29	2.31	1.97	60.25	79.03	2.46
2018	10	31	2.23	3.89	0.9	2.98	134.75	79.04	1.44
2018	11	1	3.62	5.73	1.48	4.27	304.06	78.89	2.23
2018	11	2	4.98	7.62	1.95	5.67	286.5	78.69	3.2
2018	11	3	4.66	8.5	0.44	8.06	198.0	78.88	3.17
2018	11	4	2.86	3.71	0.91	2.8	262.38	78.49	1.59
2018	11	5	4.02	6.3	2.73	3.57	281.5	78.36	2.46
2018	11	6	3.25	5.22	0.59	4.62	250.06	78.79	2.0
2018	11	7	1.69	2.87	0.28	2.59	212.25	79.01	1.03
2018	11	8	2.68	4.4	1.35	3.04	286.0	79.18	1.75
2018	11	9	2.97	4.71	0.41	4.3	254.88	79.4	1.91
2018	11	10	3.78	5.19	1.99	3.2	183.56	78.74	2.45
2018	11	11	4.23	5.6	2.79	2.81	62.38	79.17	3.1
2018	11	12	3.61	5.33	1.12	4.21	135.44	79.82	2.51
2018	11	13	3.81	4.98	1.76	3.21	298.19	79.99	2.31
2018	11	14	3.12	5.32	1.1	4.22	263.62	79.71	1.7
2018	11	15	4.05	5.61	2.29	3.32	208.81	79.32	2.41
2018	11	16	3.73	5.88	1.91	3.97	250.25	78.91	2.16
2018	11	17	2.95	5.62	1.32	4.3	83.06	79.18	2.14
2018	11	18	2.3	4.28	0.59	3.7	251.19	79.1	1.47
2018	11	19	2.86	3.64	1.2	2.45	181.62	79.29	1.68
2018	11	20	3.04	4.4	1.43	2.97	196.25	79.36	1.77
2018	11	21	3.21	4.57	1.43	3.15	228.56	79.33	1.74
2018	11	22	3.32	4.94	0.78	4.16	259.44	78.62	1.86
2018	11	23	6.47	10.56	2.08	8.48	275.75	78.33	4.27
2018	11	24	7.06	13.12	3.52	9.61	281.5	77.76	4.79
2018	11	25	4.6	8.98	0.58	8.39	301.38	79.1	3.19
2018	11	26	4.39	6.3	2.97	3.34	282.12	79.19	2.86
2018	11	27	4.87	6.49	1.53	4.96	261.94	78.78	3.06
2018	11	28	3.49	6.15	0.23	5.91	227.38	78.2	2.21
2018	11	29	2.77	3.68	0.24	3.44	245.94	78.12	1.57
2018	11	30	2.56	4.41	0.18	4.23	229.25	77.66	1.54
2018	12	1	3.95	7.78	1.52	6.27	315.5	77.78	2.6
2018	12	2	2.09	4.65	0.88	3.77	133.88	78.31	1.47
2018	12	3	1.38	2.46	0.65	1.81	170.69	78.9	0.95
2018	12	4	3.93	6.23	2.09	4.14	279.56	79.15	2.54
2018	12	5	2.42	3.71	1.53	2.18	176.0	78.83	1.51
2018	12	6	1.84	4.0	0.12	3.88	157.31	79.02	1.25
2018	12	7	2.22	4.25	0.65	3.6	195.56	79.28	1.38
2018	12	8	2.68	4.11	0.32	3.78	246.0	79.36	1.61
2018	12	9	3.01	4.49	1.7	2.79	303.62	79.69	1.84
2018	12	10	3.45	5.05	0.82	4.23	249.25	79.29	1.91
2018	12	11	5.37	8.14	2.95	5.2	262.19	78.84	3.45
2018	12	12	5.88	7.99	3.2	4.8	278.19	78.3	3.95
2018	12	13	4.73	7.7	1.19	6.52	279.25	79.4	3.23
2018	12	14	3.42	5.14	1.99	3.15	228.81	79.42	1.93
2018	12	15	4.25	6.23	0.9	5.32	272.25	79.23	2.51
2018	12	16	3.51	5.12	0.99	4.13	228.38	79.59	1.95
2018	12	17	3.67	5.26	2.2	3.05	283.69	79.1	2.05
2018	12	18	2.98	5.78	1.7	4.08	283.75	78.8	1.77
2018	12	19	6.44	10.59	3.07	7.52	305.56	78.88	4.34
2018	12	20	3.45	5.49	1.48	4.01	286.62	79.24	2.17
2018	12	21	4.8	8.49	1.7	6.8	270.5	78.33	3.0
2018	12	22	2.59	4.72	0.26	4.47	228.19	78.79	1.64
2018	12	23	2.31	4.3	0.57	3.73	257.31	79.11	1.38
2018	12	24	1.63	2.72	0.83	1.89	252.5	78.73	0.94
2018	12	25	3.13	5.69	1.62	4.07	200.06	78.54	1.93
2018	12	26	4.26	5.98	0.48	5.5	135.25	78.08	3.0
2018	12	27	4.66	6.07	3.0	3.08	75.81	78.17	3.38
2018	12	28	2.76	3.71	1.49	2.22	78.5	78.75	2.07
2018	12	29	3.94	5.98	1.31	4.67	270.06	78.78	2.55
2018	12	30	3.64	6.3	0.19	6.12	213.62	78.01	2.34
2018	12	31	4.95	8.3	0.71	7.59	51.94	78.41	3.66
2019	1	1	2.07	3.37	0.49	2.88	159.44	78.7	1.43
2019	1	2	2.13	3.27	0.42	2.84	218.12	78.84	1.23
2019	1	3	4.19	5.51	2.79	2.72	292.62	78.84	2.41
2019	1	4	3.23	5.09	0.96	4.12	240.81	78.91	1.84
2019	1	5	2.16	3.59	0.2	3.38	197.88	78.8	1.19
2019	1	6	3.55	4.52	2.29	2.22	241.06	78.0	2.05
2019	1	7	6.67	10.88	0.79	10.09	271.19	78.47	4.54
2019	1	8	1.98	2.96	0.34	2.62	201.69	79.63	1.17
2019	1	9	2.29	3.58	0.59	2.99	240.62	79.43	1.24
2019	1	10	2.67	3.71	0.55	3.16	232.0	78.98	1.54
2019	1	11	4.88	8.04	2.17	5.88	164.06	78.96	3.41
2019	1	12	2.25	4.3	0.7	3.59	192.38	79.27	1.51
2019	1	13	1.99	3.18	0.47	2.71	196.69	79.32	1.23
2019	1	14	3.34	5.31	1.04	4.27	287.06	79.32	1.95
2019	1	15	3.46	5.14	1.3	3.84	223.25	79.06	1.94
2019	1	16	3.38	4.2	2.55	1.65	268.44	78.71	1.9
2019	1	17	3.77	4.82	2.77	2.05	240.62	78.66	2.19
2019	1	18	4.31	9.0	1.12	7.88	232.12	78.51	2.8
2019	1	19	5.1	6.15	4.37	1.77	280.06	79.27	3.26
2019	1	20	3.96	7.63	0.31	7.33	226.44	78.85	2.38
2019	1	21	6.15	9.67	2.52	7.15	245.5	77.6	4.13
2019	1	22	7.82	11.2	2.28	8.92	177.94	78.76	5.62
2019	1	23	5.79	8.41	1.52	6.89	284.12	78.72	3.94
2019	1	24	3.16	4.87	1.23	3.63	278.5	78.99	2.04
2019	1	25	3.78	5.86	2.17	3.69	284.12	79.02	2.39
2019	1	26	5.46	9.03	3.34	5.69	290.56	79.22	3.51
2019	1	27	7.54	9.95	5.7	4.25	278.19	78.77	5.17
2019	1	28	4.31	6.11	0.41	5.69	120.94	78.99	3.02
2019	1	29	3.95	5.09	0.98	4.11	282.0	78.77	2.58
2019	1	30	5.34	7.7	2.21	5.49	261.69	78.45	3.49
2019	1	31	3.93	5.87	1.68	4.19	278.25	78.6	2.52
2019	2	1	3.26	5.8	1.04	4.77	230.25	78.79	1.92
2019	2	2	4.48	6.85	0.41	6.44	256.5	78.41	2.91
2019	2	3	6.84	11.88	4.35	7.52	251.75	77.78	4.6
2019	2	4	5.54	7.59	3.09	4.51	232.56	77.95	3.7
2019	2	5	6.21	10.66	3.12	7.54	231.94	77.76	4.27
2019	2	6	3.2	6.23	0.38	5.85	137.0	77.61	2.3
2019	2	7	5.0	8.77	3.23	5.52	300.88	78.62	3.66
2019	2	8	4.55	7.91	2.63	5.27	224.94	78.91	3.04
2019	2	9	5.38	8.48	0.63	7.84	242.69	78.48	3.73
2019	2	10	4.48	6.95	1.89	5.05	235.19	78.16	3.05
2019	2	11	6.53	10.32	4.45	5.88	278.25	78.0	4.62
2019	2	12	3.61	6.77	0.25	6.52	246.12	78.88	2.46
2019	2	13	5.52	9.35	2.99	6.36	242.88	78.05	3.75
2019	2	14	5.49	9.75	0.57	9.18	232.0	77.93	3.84
2019	2	15	6.09	11.36	1.31	10.05	247.06	77.87	4.16
2019	2	16	7.1	10.32	3.77	6.55	279.25	77.56	5.05
2019	2	17	4.74	6.53	3.76	2.77	185.31	78.23	3.52
2019	2	18	4.3	6.16	2.05	4.12	171.06	78.56	3.28
2019	2	19	3.07	4.01	1.27	2.74	188.44	78.01	2.28
2019	2	20	3.83	6.95	0.48	6.47	247.06	77.63	2.62
2019	2	21	2.48	4.43	0.56	3.87	208.06	77.95	1.7
2019	2	22	4.24	7.37	0.95	6.42	170.06	78.01	3.03
2019	2	23	6.35	9.16	3.94	5.23	293.06	78.42	4.43
2019	2	24	3.28	5.52	0.31	5.2	246.81	78.85	2.03
2019	2	25	3.26	5.35	0.31	5.04	204.5	78.63	1.99
2019	2	26	3.57	5.57	0.32	5.25	233.5	78.72	2.33
2019	2	27	2.59	5.24	0.62	4.62	218.88	78.82	1.74
2019	2	28	2.83	4.45	0.85	3.6	221.62	78.55	1.73
2019	3	1	4.29	7.86	0.77	7.1	234.12	78.54	2.9
2019	3	2	5.27	7.64	3.16	4.48	150.75	78.5	3.88
2019	3	3	3.1	5.34	1.01	4.34	53.12	78.77	2.42
2019	3	4	2.29	4.56	0.38	4.18	89.12	78.83	1.76
2019	3	5	1.92	3.09	0.22	2.86	198.38	79.16	1.31
2019	3	6	2.27	3.62	1.31	2.3	262.44	78.45	1.44
2019	3	7	3.33	5.05	1.23	3.82	261.75	78.35	2.02
2019	3	8	5.14	8.88	2.41	6.48	233.5	77.76	3.41
2019	3	9	5.1	9.52	0.49	9.02	252.44	78.01	3.59
2019	3	10	2.82	5.59	0.59	5.01	222.31	78.69	1.95
2019	3	11	2.31	5.37	0.59	4.78	231.81	79.06	1.55
2019	3	12	3.89	6.87	0.71	6.16	237.25	78.05	2.71
2019	3	13	10.47	16.62	2.85	13.77	331.31	76.92	7.49
2019	3	14	5.59	8.48	0.77	7.71	236.06	78.99	3.94
2019	3	15	2.8	5.46	0.37	5.09	220.44	79.53	1.57
2019	3	16	2.7	4.04	0.59	3.45	181.44	79.6	1.59
2019	3	17	3.35	4.98	2.03	2.95	152.12	79.54	2.16
2019	3	18	3.13	5.59	1.73	3.86	264.69	79.33	2.09
2019	3	19	3.5	6.23	1.98	4.24	152.19	79.4	2.38
2019	3	20	3.27	4.73	1.09	3.65	180.38	79.59	2.25
2019	3	21	5.34	8.63	2.65	5.98	193.56	79.13	3.55
2019	3	22	2.95	5.52	1.02	4.5	232.62	78.61	1.97
2019	3	23	3.72	6.12	0.56	5.56	278.06	78.72	2.59
2019	3	24	2.34	3.82	0.75	3.07	213.5	79.08	1.41
2019	3	25	3.55	5.45	1.31	4.14	253.69	79.54	2.34
2019	3	26	3.25	5.65	0.22	5.44	252.12	79.26	1.97
2019	3	27	2.53	4.43	0.72	3.71	225.38	78.97	1.41
2019	3	28	2.94	4.45	1.32	3.12	229.19	78.93	1.88
2019	3	29	3.86	6.11	1.24	4.86	183.0	78.74	2.81
2019	3	30	3.61	5.64	1.75	3.89	84.69	79.56	2.59
2019	3	31	2.37	3.22	0.86	2.37	185.25	79.38	1.55
2019	4	1	3.87	5.88	1.96	3.91	246.38	78.94	2.64
2019	4	2	2.28	4.07	0.52	3.55	188.75	78.7	1.54
2019	4	3	1.92	3.68	0.78	2.9	289.62	78.6	1.2
2019	4	4	2.19	3.93	1.04	2.89	240.38	79.02	1.31
2019	4	5	2.59	4.55	1.03	3.52	238.25	78.61	1.56
2019	4	6	2.97	4.62	1.59	3.03	294.56	78.65	1.95
2019	4	7	2.43	3.53	0.23	3.29	231.81	79.25	1.46
2019	4	8	3.41	5.32	1.4	3.92	295.62	79.34	2.23
2019	4	9	4.95	7.04	3.12	3.91	239.0	78.42	3.21
2019	4	10	6.17	10.12	2.12	8.0	137.69	77.57	4.39
2019	4	11	5.05	8.05	0.8	7.26	250.75	77.92	3.67
2019	4	12	1.61	2.4	0.27	2.12	157.5	78.29	1.09
2019	4	13	1.84	4.04	0.26	3.78	155.0	78.71	1.27
2019	4	14	4.91	7.84	2.45	5.39	262.69	78.34	3.28
2019	4	15	3.4	6.2	0.66	5.55	246.81	78.32	2.23
2019	4	16	2.32	2.88	1.69	1.19	270.88	78.42	1.43
2019	4	17	2.7	4.53	0.77	3.75	102.88	78.78	1.8
2019	4	18	4.85	9.67	0.32	9.35	263.0	79.38	3.41
2019	4	19	3.27	4.98	1.46	3.52	163.69	79.32	2.14
2019	4	20	3.55	5.15	0.77	4.38	253.81	78.64	2.3
2019	4	21	3.77	5.57	1.8	3.77	265.81	78.66	2.61
2019	4	22	2.63	4.41	0.25	4.16	87.94	79.4	2.02
2019	4	23	2.41	3.28	1.08	2.2	159.0	79.16	1.6
2019	4	24	2.92	3.95	1.23	2.71	207.44	78.92	1.82
2019	4	25	3.98	5.11	2.48	2.62	99.69	79.36	2.8
2019	4	26	4.4	6.27	2.84	3.44	254.19	78.83	3.07
2019	4	27	3.02	5.49	1.23	4.26	216.62	78.64	2.02
2019	4	28	5.95	9.41	1.58	7.83	219.06	78.35	4.2
2019	4	29	4.35	6.22	1.37	4.85	120.94	78.91	3.22
2019	4	30	3.59	7.37	1.98	5.39	204.44	78.38	2.62
2019	5	1	3.37	4.6	2.59	2.02	172.19	78.7	2.36
2019	5	2	2.88	6.19	0.89	5.3	226.19	78.97	1.97
2019	5	3	2.16	4.46	0.21	4.25	232.06	78.96	1.34
2019	5	4	2.92	4.94	0.05	4.89	254.06	78.79	1.81
2019	5	5	3.41	5.59	1.92	3.67	287.56	78.64	2.28
2019	5	6	2.57	4.52	0.77	3.76	203.75	78.85	1.8
2019	5	7	3.21	5.08	1.73	3.35	196.94	78.74	2.29
2019	5	8	5.34	7.38	2.7	4.68	79.81	78.64	3.8
2019	5	9	3.96	5.1	2.84	2.26	89.56	79.04	2.84
2019	5	10	2.59	4.77	0.27	4.49	138.5	78.9	1.79
2019	5	11	3.41	4.98	0.88	4.11	194.81	78.86	2.23
2019	5	12	4.02	6.91	0.3	6.62	247.44	78.87	2.69
2019	5	13	3.83	5.88	0.28	5.6	278.88	78.94	2.59
2019	5	14	2.38	4.66	0.34	4.32	204.0	79.19	1.46
2019	5	15	2.82	5.29	1.38	3.91	257.81	79.03	1.83
2019	5	16	4.77	6.32	3.1	3.22	223.44	78.61	3.19
2019	5	17	5.12	7.95	1.05	6.9	249.44	77.98	3.64
2019	5	18	3.42	5.29	0.73	4.55	206.38	78.32	2.37
2019	5	19	2.88	7.07	0.44	6.63	183.0	78.58	2.01
2019	5	20	3.16	4.99	0.69	4.3	147.38	78.23	2.29
2019	5	21	3.56	5.53	0.23	5.3	194.38	77.66	2.52
2019	5	22	2.45	3.81	1.27	2.54	158.5	78.21	1.66
2019	5	23	4.94	9.47	0.26	9.21	140.56	78.76	3.48
2019	5	24	4.84	6.24	2.39	3.85	257.19	78.73	3.27
2019	5	25	4.12	8.13	1.72	6.41	187.38	78.94	2.81
2019	5	26	3.73	7.67	1.07	6.6	219.06	78.71	2.54
2019	5	27	4.41	7.23	1.83	5.41	233.5	78.32	3.05
2019	5	28	3.95	5.23	1.46	3.77	263.69	78.41	2.87
2019	5	29	3.57	5.48	0.64	4.84	138.5	79.02	2.59
2019	5	30	2.7	4.2	1.84	2.34	180.12	79.24	1.71
2019	5	31	2.33	4.28	0.57	3.71	150.75	79.29	1.5
2019	6	1	2.66	3.34	1.33	2.0	185.88	79.27	1.77
2019	6	2	3.02	5.08	1.36	3.72	224.12	79.03	1.99
2019	6	3	2.14	3.74	0.14	3.61	245.06	79.1	1.41
2019	6	4	2.76	5.18	1.32	3.86	224.56	79.21	1.82
2019	6	5	2.88	4.15	1.12	3.02	196.38	79.3	1.91
2019	6	6	2.98	5.53	0.74	4.79	163.44	79.18	1.95
2019	6	7	3.54	5.74	0.16	5.59	232.0	78.85	2.35
2019	6	8	4.29	6.71	0.61	6.1	138.31	78.94	2.97
2019	6	9	4.1	6.13	1.9	4.23	75.31	80.07	2.94
2019	6	10	3.7	7.12	1.26	5.87	245.69	79.87	2.44
2019	6	11	4.25	5.73	2.84	2.89	193.06	79.62	2.97
2019	6	12	3.4	5.13	1.49	3.65	71.0	79.75	2.45
2019	6	13	3.37	4.94	1.05	3.89	277.0	79.08	2.33
2019	6	14	3.46	7.16	0.93	6.23	236.0	78.87	2.38
2019	6	15	2.43	4.27	1.18	3.08	182.25	79.17	1.58
2019	6	16	2.1	5.38	0.4	4.98	139.31	79.08	1.35
2019	6	17	2.02	3.93	0.15	3.78	150.75	79.17	1.41
2019	6	18	1.78	2.95	0.46	2.5	209.38	79.18	1.16
2019	6	19	4.11	4.98	2.39	2.59	280.25	78.89	2.77
2019	6	20	3.4	6.25	1.55	4.7	219.69	78.56	2.23
2019	6	21	3.14	5.23	0.85	4.38	126.25	78.62	2.24
2019	6	22	3.01	5.21	0.12	5.09	148.94	78.99	2.18
2019	6	23	4.38	6.92	1.92	5.0	299.44	79.11	3.04
2019	6	24	2.99	5.5	0.31	5.19	262.62	79.04	2.04
2019	6	25	2.96	4.32	1.3	3.02	226.25	79.15	1.78
2019	6	26	3.31	5.41	1.27	4.14	246.0	79.23	2.1
2019	6	27	4.08	5.98	1.91	4.08	231.5	79.43	2.64
2019	6	28	3.77	6.25	1.02	5.23	190.5	79.57	2.48
2019	6	29	3.05	5.84	0.97	4.87	253.62	79.66	1.99
2019	6	30	2.98	4.67	0.39	4.28	206.56	79.5	2.0
2019	7	1	3.22	4.8	1.05	3.75	137.38	79.41	2.24
2019	7	2	3.2	4.61	0.68	3.92	179.88	79.19	2.16
2019	7	3	2.76	3.93	1.3	2.63	170.81	78.93	1.77
2019	7	4	3.38	6.06	0.87	5.2	169.44	79.12	2.29
2019	7	5	2.66	5.27	0.7	4.57	186.0	79.57	1.74
2019	7	6	3.13	5.04	0.52	4.52	202.62	79.8	2.15
2019	7	7	3.6	5.15	1.95	3.2	178.69	79.37	2.45
2019	7	8	2.41	4.53	0.49	4.03	246.94	79.13	1.63
2019	7	9	2.82	4.58	0.36	4.21	251.38	79.42	1.76
2019	7	10	3.77	6.24	0.26	5.99	158.19	79.98	2.62
2019	7	11	3.83	5.64	1.73	3.91	161.88	79.76	2.57
2019	7	12	4.0	7.3	1.01	6.29	207.94	79.58	2.67
2019	7	13	4.12	5.8	1.77	4.02	205.12	79.55	2.91
2019	7	14	3.14	5.47	1.28	4.18	173.94	79.6	2.06
2019	7	15	3.72	5.42	1.3	4.13	180.5	79.46	2.5
2019	7	16	2.93	6.34	0.43	5.92	220.12	79.21	1.88
2019	7	17	3.95	7.27	0.3	6.97	231.06	79.1	2.67
2019	7	18	2.83	4.52	0.73	3.79	252.25	79.12	1.74
2019	7	19	2.58	5.38	0.3	5.06	205.25	79.0	1.64
2019	7	20	3.55	6.16	0.28	5.88	148.0	79.26	2.39
2019	7	21	3.66	6.16	0.79	5.37	123.19	79.64	2.59
2019	7	22	3.0	4.37	0.77	3.59	180.38	79.99	2.08
2019	7	23	3.02	4.17	1.16	3.01	152.12	79.85	2.04
2019	7	24	3.27	4.65	0.71	3.94	185.94	79.65	2.24
2019	7	25	3.22	4.84	0.43	4.41	164.56	79.58	2.21
2019	7	26	3.08	4.37	1.19	3.19	182.12	79.64	2.06
2019	7	27	2.43	4.01	1.22	2.79	192.69	79.62	1.6
2019	7	28	3.66	4.77	2.66	2.1	182.25	79.61	2.45
2019	7	29	4.79	6.54	3.37	3.17	195.56	79.6	3.3
2019	7	30	3.77	5.59	0.86	4.72	206.44	79.47	2.57
2019	7	31	3.34	4.96	1.63	3.33	194.38	79.61	2.2
2019	8	1	2.2	4.64	0.9	3.73	228.38	79.61	1.44
2019	8	2	3.21	5.12	1.3	3.81	149.38	79.74	2.18
2019	8	3	3.61	6.32	1.21	5.11	175.31	79.73	2.43
2019	8	4	3.91	5.89	1.92	3.98	202.06	79.6	2.66
2019	8	5	3.55	6.04	1.41	4.62	171.56	79.68	2.41
2019	8	6	3.47	6.4	1.12	5.28	174.31	79.51	2.26
2019	8	7	4.18	6.76	0.97	5.79	178.62	79.37	2.94
2019	8	8	2.84	4.88	1.18	3.7	193.75	79.35	1.99
2019	8	9	2.52	4.08	0.36	3.73	193.75	79.29	1.61
2019	8	10	3.01	5.08	0.24	4.84	177.5	79.39	2.06
2019	8	11	2.87	5.3	0.41	4.91	230.81	79.29	1.88
2019	8	12	3.27	5.08	1.91	3.16	175.0	79.41	2.13
2019	8	13	3.26	4.8	0.97	3.83	129.94	79.69	2.2
2019	8	14	3.09	5.2	0.89	4.3	189.25	79.71	2.07
2019	8	15	3.63	5.21	1.36	3.86	297.75	79.44	2.4
2019	8	16	2.62	5.27	0.46	4.81	237.19	79.16	1.68
2019	8	17	3.44	5.5	0.51	5.0	244.12	78.97	2.3
2019	8	18	2.65	3.8	1.63	2.16	211.12	79.22	1.67
2019	8	19	2.73	4.17	0.91	3.26	186.94	79.41	1.71
2019	8	20	2.45	4.8	0.22	4.57	164.19	79.52	1.64
2019	8	21	3.29	5.01	1.68	3.33	180.81	79.52	2.16
2019	8	22	2.51	5.27	0.55	4.73	203.5	79.19	1.66
2019	8	23	2.97	5.69	0.78	4.91	199.5	79.16	1.95
2019	8	24	4.78	6.92	0.67	6.25	257.88	79.18	3.26
2019	8	25	4.62	6.23	2.41	3.83	280.0	79.08	3.04
2019	8	26	3.33	5.12	2.02	3.09	118.94	79.27	2.23
2019	8	27	3.18	6.41	0.99	5.42	129.5	79.58	2.17
2019	8	28	2.75	4.25	1.8	2.46	206.19	79.52	1.66
2019	8	29	3.95	6.11	0.3	5.8	189.69	79.5	2.6
2019	8	30	3.08	5.27	1.31	3.95	167.56	79.54	2.02
2019	8	31	3.79	5.06	2.27	2.79	155.31	79.62	2.52
2019	9	1	3.84	6.42	2.22	4.2	193.62	79.58	2.5
2019	9	2	2.97	3.84	2.2	1.64	193.19	79.53	1.77
2019	9	3	4.64	7.5	2.59	4.91	133.69	79.77	3.09
2019	9	4	4.03	7.06	0.55	6.52	219.88	79.76	2.77
2019	9	5	4.06	7.2	2.2	5.0	218.12	79.79	2.69
2019	9	6	3.92	7.34	0.31	7.02	198.12	79.85	2.75
2019	9	7	2.73	5.54	0.54	5.0	213.12	79.37	1.8
2019	9	8	3.68	7.12	0.41	6.7	193.25	79.08	2.54
2019	9	9	3.29	5.78	0.62	5.15	197.81	78.91	2.19
2019	9	10	3.16	6.77	0.61	6.16	264.25	79.02	2.09
2019	9	11	3.76	7.88	1.26	6.62	263.56	79.05	2.53
2019	9	12	3.41	4.66	1.8	2.86	191.25	79.65	2.25
2019	9	13	2.62	4.21	1.3	2.91	173.06	79.77	1.62
2019	9	14	3.16	4.38	1.84	2.55	219.94	79.67	1.87
2019	9	15	3.45	5.52	1.12	4.41	212.25	79.41	2.14
2019	9	16	3.09	4.14	1.06	3.08	192.19	79.06	1.99
2019	9	17	4.38	6.02	2.9	3.12	265.5	78.97	2.86
2019	9	18	3.52	5.1	1.16	3.94	181.5	79.2	2.31
2019	9	19	4.27	6.51	0.7	5.8	205.06	78.96	2.8
2019	9	20	6.76	9.28	2.75	6.53	228.5	78.63	4.62
2019	9	21	3.55	7.6	0.91	6.69	209.5	79.0	2.45
2019	9	22	2.28	5.0	0.4	4.6	229.88	79.25	1.46
2019	9	23	2.18	4.13	0.5	3.63	199.94	79.35	1.23
2019	9	24	2.49	4.02	0.38	3.64	233.12	79.18	1.38
2019	9	25	2.38	4.32	0.2	4.12	181.0	79.14	1.45
2019	9	26	4.15	6.4	2.12	4.27	245.12	78.85	2.77
2019	9	27	2.27	4.12	0.39	3.73	157.19	78.62	1.55
2019	9	28	7.17	11.09	3.01	8.09	178.62	78.57	5.02
2019	9	29	8.19	11.84	5.45	6.39	211.38	78.3	5.61
2019	9	30	4.94	6.49	1.85	4.63	166.38	78.59	3.41
2019	10	1	3.23	5.27	1.91	3.35	129.06	78.68	2.37
2019	10	2	2.58	4.38	0.25	4.13	199.75	79.03	1.79
2019	10	3	4.15	6.91	1.52	5.39	174.81	79.45	2.75
2019	10	4	5.09	7.95	3.33	4.62	240.25	78.89	3.32
2019	10	5	1.77	3.42	0.85	2.57	167.06	79.15	0.99
2019	10	6	2.84	4.86	1.39	3.47	165.19	79.71	1.84
2019	10	7	2.91	4.68	0.95	3.73	189.31	79.47	1.64
2019	10	8	2.87	4.93	0.88	4.05	236.94	78.8	1.58
2019	10	9	4.44	7.89	2.6	5.29	232.81	78.24	2.8
2019	10	10	4.55	6.79	0.55	6.24	74.25	79.02	3.29
2019	10	11	3.34	5.62	0.09	5.53	277.88	79.35	2.12
2019	10	12	3.32	4.59	0.52	4.07	266.0	78.94	2.05
2019	10	13	3.03	4.83	0.6	4.23	246.44	78.92	1.69
2019	10	14	3.57	4.91	2.32	2.59	282.19	78.87	2.08
2019	10	15	2.71	5.11	0.67	4.45	194.44	79.48	1.69
2019	10	16	3.27	4.43	0.49	3.94	269.0	79.37	1.93
2019	10	17	4.29	5.43	2.38	3.05	241.19	78.47	2.54
2019	10	18	4.29	6.85	1.41	5.45	225.44	78.19	2.8
2019	10	19	2.29	4.7	1.18	3.52	243.5	78.43	1.36
2019	10	20	7.73	12.28	3.84	8.44	286.94	78.22	5.29
2019	10	21	4.3	6.4	3.0	3.4	315.69	78.85	2.73
2019	10	22	5.11	7.66	3.3	4.36	288.06	79.16	3.28
2019	10	23	4.44	6.12	1.66	4.47	201.62	79.17	3.05
2019	10	24	2.51	5.31	0.96	4.34	156.5	79.78	1.63
2019	10	25	2.99	5.12	0.73	4.4	236.12	79.52	1.71
2019	10	26	3.98	5.56	0.57	5.0	204.06	78.49	2.55
2019	10	27	5.12	7.24	3.38	3.86	73.81	78.65	3.77
2019	10	28	2.44	4.4	0.41	3.98	138.25	78.49	1.73
2019	10	29	3.76	5.83	1.58	4.25	69.06	78.69	2.73
2019	10	30	3.62	6.31	1.61	4.7	244.75	79.27	2.43
2019	10	31	4.06	7.23	0.59	6.63	280.0	79.22	2.53
2019	11	1	2.44	4.27	0.7	3.57	117.69	79.61	1.57
2019	11	2	3.26	4.91	0.62	4.28	241.5	79.48	1.97
2019	11	3	2.66	4.88	0.07	4.8	252.56	78.93	1.66
2019	11	4	2.73	3.88	0.3	3.59	250.44	79.1	1.62
2019	11	5	2.84	4.2	0.98	3.22	245.25	79.32	1.64
2019	11	6	3.81	5.95	1.09	4.86	142.94	79.44	2.5
2019	11	7	2.03	3.8	0.42	3.38	162.75	79.73	1.2
2019	11	8	4.03	6.15	2.41	3.73	291.88	79.66	2.33
2019	11	9	3.12	5.09	0.0	5.09	199.69	79.4	1.77
2019	11	10	2.98	4.27	0.91	3.35	163.75	79.06	1.77
2019	11	11	3.93	6.46	1.95	4.51	91.12	79.79	2.77
2019	11	12	3.38	5.21	1.3	3.9	270.69	79.24	1.98
2019	11	13	3.84	5.3	2.22	3.09	183.31	78.97	2.39
2019	11	14	2.16	4.02	0.62	3.4	193.62	79.49	1.22
2019	11	15	3.25	4.4	1.38	3.02	241.25	79.31	1.7
2019	11	16	3.77	5.72	0.38	5.34	225.69	79.17	2.29
2019	11	17	3.29	5.2	1.26	3.95	277.81	79.2	2.09
2019	11	18	3.59	5.73	0.26	5.47	262.44	78.95	2.19
2019	11	19	3.63	4.45	2.2	2.24	233.62	78.37	2.09
2019	11	20	3.48	5.95	1.12	4.83	96.19	78.27	2.42
2019	11	21	2.79	4.27	1.68	2.59	85.56	78.84	2.09
2019	11	22	3.29	6.02	0.25	5.77	247.56	78.84	2.18
2019	11	23	3.85	5.58	1.9	3.68	298.38	79.14	2.27
2019	11	24	5.94	8.33	3.76	4.57	267.94	78.65	3.73
2019	11	25	3.95	5.77	1.15	4.62	160.38	77.81	2.6
2019	11	26	4.99	9.22	0.7	8.52	124.38	77.65	3.52
2019	11	27	4.3	6.89	2.82	4.07	196.88	78.45	2.8
2019	11	28	4.19	6.96	1.75	5.21	224.81	78.25	2.65
2019	11	29	5.63	9.12	2.9	6.22	213.38	77.61	3.68
2019	11	30	7.45	10.2	3.64	6.56	295.81	77.82	5.08
2019	12	1	2.99	5.21	0.24	4.97	259.25	79.03	1.85
2019	12	2	3.85	5.52	2.05	3.48	270.06	79.03	2.27
2019	12	3	3.73	7.49	1.84	5.65	283.88	79.06	2.27
2019	12	4	2.66	4.22	0.28	3.94	237.94	78.84	1.46
2019	12	5	2.6	4.46	1.34	3.11	247.44	78.88	1.57
2019	12	6	3.25	5.36	0.76	4.61	274.81	79.46	1.97
2019	12	7	4.4	5.84	2.3	3.55	251.0	78.97	2.65
2019	12	8	2.99	4.55	1.52	3.05	253.75	78.23	1.65
2019	12	9	2.26	3.78	0.11	3.67	235.56	78.59	1.48
2019	12	10	3.81	5.7	1.66	4.04	267.75	79.14	2.45
2019	12	11	3.57	4.96	1.95	3.02	255.81	79.01	2.08
2019	12	12	3.41	4.91	2.12	2.78	255.25	78.87	2.02
2019	12	13	5.42	11.86	1.73	10.12	275.62	78.68	3.5
2019	12	14	2.97	4.39	1.78	2.62	252.38	77.94	1.85
2019	12	15	2.6	3.98	1.61	2.37	163.56	78.28	1.9
2019	12	16	3.02	5.9	1.13	4.77	193.56	79.03	2.14
2019	12	17	5.32	7.34	1.72	5.62	279.81	79.49	3.48
2019	12	18	3.87	5.85	0.4	5.45	229.38	79.14	2.13
2019	12	19	4.94	6.7	2.14	4.55	276.88	78.74	3.17
2019	12	20	3.91	5.85	2.12	3.73	280.25	79.47	2.4
2019	12	21	3.84	5.68	0.82	4.86	256.5	79.53	2.15
2019	12	22	4.49	6.87	2.18	4.69	249.69	79.19	2.61
2019	12	23	2.94	4.6	0.62	3.98	260.06	78.77	1.51
2019	12	24	2.37	3.13	0.42	2.71	230.94	78.32	1.23
2019	12	25	3.02	4.04	1.48	2.55	263.62	77.99	1.78
2019	12	26	2.96	4.91	0.23	4.66	228.25	78.72	1.92
2019	12	27	1.96	4.66	0.3	4.37	202.62	78.33	1.27
2019	12	28	6.59	10.06	1.61	8.45	319.31	78.01	4.7
2019	12	29	5.43	7.27	3.57	3.7	309.06	78.38	3.79
2019	12	30	2.78	4.99	0.41	4.59	197.94	78.88	1.68
2019	12	31	4.64	8.69	1.82	6.86	269.69	78.68	2.88
2020	1	1	7.58	10.13	5.63	4.5	270.31	77.7	5.18
2020	1	2	3.73	7.06	1.32	5.74	306.5	78.08	2.41
2020	1	3	5.96	8.92	3.78	5.14	281.69	79.01	3.95
2020	1	4	5.27	8.09	1.57	6.52	255.94	79.23	3.39
2020	1	5	4.24	6.91	0.33	6.58	224.38	79.25	2.84
2020	1	6	7.49	11.83	5.12	6.71	283.69	79.36	5.17
2020	1	7	4.81	8.77	0.52	8.25	270.5	79.27	3.15
2020	1	8	5.52	7.38	4.29	3.09	244.94	78.14	3.5
2020	1	9	1.82	3.74	0.25	3.49	203.69	78.11	1.13
2020	1	10	3.77	5.67	0.6	5.07	185.75	78.67	2.66
2020	1	11	3.43	5.06	1.17	3.89	201.0	78.28	2.3
2020	1	12	3.3	5.23	1.56	3.67	261.62	78.32	2.16
2020	1	13	4.88	7.99	2.95	5.05	250.56	78.35	3.21
2020	1	14	5.7	10.16	3.02	7.14	239.81	78.36	3.63
2020	1	15	3.65	5.34	2.14	3.2	201.75	79.03	2.32
2020	1	16	6.22	7.83	3.87	3.96	211.12	79.11	4.35
2020	1	17	8.01	11.66	4.63	7.02	264.19	78.3	5.66
2020	1	18	2.09	4.93	0.2	4.74	215.56	79.45	1.39
2020	1	19	2.89	4.41	0.4	4.02	183.25	79.89	1.84
2020	1	20	3.33	4.47	0.84	3.62	202.69	79.66	1.82
2020	1	21	2.52	4.95	0.6	4.34	218.94	78.68	1.41
2020	1	22	4.34	7.35	2.65	4.7	306.56	78.59	2.79
2020	1	23	3.77	7.83	1.52	6.31	309.69	79.11	2.46
2020	1	24	2.97	5.45	0.32	5.13	201.44	78.83	1.79
2020	1	25	3.32	6.04	1.16	4.88	292.0	78.87	2.12
2020	1	26	2.27	4.02	0.2	3.83	254.25	78.88	1.44
2020	1	27	2.42	3.79	1.34	2.45	242.94	78.7	1.47
2020	1	28	3.66	5.58	0.84	4.73	300.19	78.98	2.51
2020	1	29	1.52	2.66	0.33	2.33	199.25	78.89	0.95
2020	1	30	5.04	7.29	2.91	4.37	262.94	78.9	3.52
2020	1	31	7.21	10.21	5.16	5.05	291.75	79.24	5.01
2020	2	1	8.4	10.95	6.3	4.64	270.88	79.38	5.84
2020	2	2	6.46	7.94	4.59	3.34	232.88	78.45	4.24
2020	2	3	5.64	8.97	2.82	6.15	96.88	77.71	4.17
2020	2	4	3.41	4.86	0.81	4.04	77.56	78.5	2.61
2020	2	5	4.7	7.16	3.05	4.1	284.88	78.22	3.3
2020	2	6	5.24	7.6	1.27	6.33	224.94	77.82	3.67
2020	2	7	2.08	3.8	0.59	3.21	133.69	78.3	1.34
2020	2	8	3.88	4.79	2.52	2.27	238.31	78.26	2.26
2020	2	9	3.87	6.56	2.02	4.54	87.56	78.72	2.71
2020	2	10	3.33	5.1	1.05	4.05	132.12	78.81	2.3
2020	2	11	4.02	7.16	1.88	5.28	210.69	78.73	2.68
2020	2	12	4.32	6.52	0.99	5.53	177.5	78.53	2.98
2020	2	13	3.74	5.21	0.52	4.68	269.69	78.77	2.42
2020	2	14	5.04	6.36	3.72	2.64	255.81	78.57	3.13
2020	2	15	2.45	4.16	0.42	3.74	235.94	78.75	1.61
2020	2	16	2.66	5.33	1.17	4.16	260.62	78.48	1.62
2020	2	17	2.44	5.3	0.57	4.73	206.94	78.57	1.66
2020	2	18	2.35	3.9	0.43	3.48	194.0	79.09	1.66
2020	2	19	4.23	6.66	2.01	4.65	156.88	79.3	3.14
2020	2	20	2.44	4.72	0.22	4.5	172.62	79.91	1.61
2020	2	21	3.41	5.1	0.01	5.09	243.94	79.44	1.98
2020	2	22	3.33	5.31	1.55	3.76	217.94	78.96	2.07
2020	2	23	3.64	5.94	1.27	4.67	277.31	78.69	2.45
2020	2	24	7.62	12.44	4.27	8.16	283.62	78.5	5.4
2020	2	25	8.41	14.09	2.27	11.83	158.19	79.39	6.14
2020	2	26	5.03	6.4	2.78	3.61	282.88	79.45	3.49
2020	2	27	6.34	8.34	5.16	3.17	292.44	79.39	4.43
2020	2	28	4.48	6.8	0.41	6.39	265.75	79.49	3.0
2020	2	29	4.24	6.34	1.48	4.87	257.75	78.68	2.64
2020	3	1	2.86	4.38	0.67	3.72	191.25	78.4	1.88
2020	3	2	4.97	8.7	1.6	7.09	252.25	78.32	3.45
2020	3	3	4.52	6.14	2.16	3.98	290.75	78.7	2.98
2020	3	4	5.5	8.11	1.82	6.29	259.06	79.02	3.66
2020	3	5	3.45	4.73	2.58	2.15	243.88	79.74	2.25
2020	3	6	3.4	4.79	1.34	3.45	276.06	79.5	2.1
2020	3	7	3.92	5.28	2.02	3.26	254.38	78.85	2.39
2020	3	8	3.95	5.9	0.52	5.38	267.31	78.52	2.62
2020	3	9	2.77	4.56	0.27	4.3	274.94	79.05	1.86
2020	3	10	3.98	5.05	2.27	2.78	259.56	79.23	2.62
2020	3	11	4.48	6.16	2.52	3.65	259.69	78.84	2.95
2020	3	12	2.66	3.97	0.34	3.63	174.5	78.67	1.83
2020	3	13	7.08	10.6	3.74	6.86	181.06	78.49	5.09
2020	3	14	2.49	3.72	0.77	2.95	177.12	78.97	1.62
2020	3	15	2.8	4.42	0.51	3.91	242.5	79.17	1.78
2020	3	16	2.49	4.67	0.09	4.58	207.44	79.1	1.57
2020	3	17	3.56	6.06	0.8	5.27	234.25	78.63	2.43
2020	3	18	4.03	6.77	1.62	5.15	253.56	78.3	2.67
2020	3	19	6.03	10.33	1.48	8.85	206.5	78.48	4.33
2020	3	20	2.82	5.17	0.7	4.47	192.25	79.34	1.89
2020	3	21	3.26	6.16	1.12	5.05	234.56	79.07	2.04
2020	3	22	4.44	8.34	1.23	7.1	270.0	78.84	2.97
2020	3	23	3.66	5.35	1.48	3.88	239.0	78.71	2.41
2020	3	24	3.52	4.8	2.19	2.61	266.56	78.63	2.26
2020	3	25	5.52	8.14	3.17	4.97	241.19	78.26	3.76
2020	3	26	5.33	9.22	1.09	8.13	245.25	77.99	3.75
2020	3	27	2.95	6.32	0.41	5.91	288.5	77.9	2.2
2020	3	28	6.22	10.08	2.78	7.3	303.75	78.48	4.41
2020	3	29	2.84	4.96	0.62	4.34	218.31	78.9	1.88
2020	3	30	3.24	6.39	1.38	5.02	300.88	78.85	2.16
2020	3	31	3.48	5.15	1.1	4.05	257.19	78.85	2.31
2020	4	1	3.54	4.86	1.94	2.92	251.25	78.17	2.3
2020	4	2	2.91	6.62	0.39	6.23	80.38	78.41	2.23
2020	4	3	3.39	5.95	1.18	4.77	167.06	78.79	2.46
2020	4	4	3.66	6.26	0.35	5.91	218.69	78.48	2.52
2020	4	5	4.36	6.04	2.39	3.66	251.06	78.34	2.92
2020	4	6	4.11	5.81	3.0	2.82	258.25	78.56	2.57
2020	4	7	3.87	5.59	2.68	2.91	267.38	78.9	2.41
2020	4	8	2.9	4.18	1.02	3.16	249.62	79.07	1.88
2020	4	9	3.7	6.84	1.27	5.58	131.25	79.16	2.57
2020	4	10	3.95	5.59	2.3	3.29	277.62	78.59	2.71
2020	4	11	3.9	6.69	1.73	4.96	280.19	78.02	2.66
2020	4	12	5.98	7.7	3.82	3.88	44.56	78.43	4.48
2020	4	13	3.71	5.77	0.99	4.77	66.0	78.8	2.77
2020	4	14	3.74	5.75	0.66	5.09	284.44	79.0	2.59
2020	4	15	3.45	4.4	2.79	1.61	222.94	78.67	2.33
2020	4	16	4.25	7.55	1.31	6.25	76.94	78.72	3.07
2020	4	17	2.9	4.25	1.27	2.98	236.88	78.94	1.9
2020	4	18	2.42	4.66	0.16	4.49	216.12	78.54	1.42
2020	4	19	2.36	3.76	0.56	3.2	278.62	78.65	1.56
2020	4	20	2.86	4.89	1.85	3.05	178.56	78.92	1.85
2020	4	21	2.43	3.7	0.21	3.49	193.75	78.89	1.51
2020	4	22	4.8	8.23	2.12	6.12	212.94	78.84	3.21
2020	4	23	3.95	6.32	1.7	4.62	269.5	78.64	2.61
2020	4	24	4.01	7.09	1.31	5.77	209.94	79.09	2.8
2020	4	25	2.88	4.45	0.59	3.84	285.88	79.41	1.98
2020	4	26	2.95	5.1	0.52	4.59	244.88	79.17	1.94
2020	4	27	2.47	3.91	0.47	3.44	277.94	79.07	1.5
2020	4	28	3.99	7.2	0.75	6.45	261.56	79.29	2.83
2020	4	29	3.22	5.22	0.98	4.23	166.06	79.69	2.22
2020	4	30	3.38	5.33	1.12	4.21	256.31	78.99	2.13
2020	5	1	2.96	8.7	0.6	8.09	192.94	78.88	1.93
2020	5	2	2.94	6.91	0.36	6.54	120.62	79.1	2.17
2020	5	3	3.74	5.92	0.95	4.98	198.81	78.92	2.64
2020	5	4	4.68	8.25	0.81	7.44	320.06	79.07	3.33
2020	5	5	3.08	5.37	1.2	4.16	107.38	79.61	2.03
2020	5	6	3.43	6.98	0.29	6.69	149.38	79.48	2.34
2020	5	7	5.59	9.66	3.2	6.46	267.56	79.03	3.9
2020	5	8	3.82	7.1	1.21	5.89	119.88	79.44	2.76
2020	5	9	5.45	8.86	1.84	7.02	129.88	79.51	3.83
2020	5	10	4.25	6.07	1.42	4.64	123.56	79.49	3.01
2020	5	11	2.23	3.91	0.75	3.16	148.19	79.0	1.53
2020	5	12	2.81	4.84	0.66	4.17	241.81	78.51	1.9
2020	5	13	3.6	6.2	0.87	5.33	207.19	78.4	2.48
2020	5	14	2.51	4.63	0.52	4.11	137.94	78.75	1.81
2020	5	15	2.55	3.98	0.72	3.27	127.56	78.88	1.76
2020	5	16	2.77	6.57	0.66	5.91	99.69	79.11	1.98
2020	5	17	3.19	4.75	2.4	2.34	168.75	79.16	2.12
2020	5	18	3.65	5.91	1.3	4.61	200.75	78.92	2.5
2020	5	19	6.45	11.66	4.45	7.21	199.31	78.76	4.44
2020	5	20	7.11	11.86	3.09	8.77	220.62	78.44	4.91
2020	5	21	2.51	4.94	0.37	4.57	162.75	78.81	1.62
2020	5	22	5.23	8.06	2.52	5.54	200.88	78.63	3.6
2020	5	23	4.49	8.53	1.66	6.88	209.75	78.38	3.15
2020	5	24	3.12	4.89	1.19	3.7	96.94	78.92	2.34
2020	5	25	3.2	4.93	1.48	3.44	167.38	79.24	2.21
2020	5	26	3.84	5.15	1.3	3.84	185.75	79.18	2.57
2020	5	27	3.0	4.23	1.5	2.73	164.38	79.3	2.03
2020	5	28	3.23	4.0	1.84	2.16	177.81	79.71	2.18
2020	5	29	3.12	4.31	1.3	3.02	166.31	79.56	2.08
2020	5	30	4.26	6.49	2.38	4.11	203.19	79.57	2.98
2020	5	31	3.73	6.03	0.73	5.3	224.19	79.35	2.51
2020	6	1	3.15	5.49	0.8	4.7	187.44	79.37	2.08
2020	6	2	4.27	6.51	0.77	5.74	191.62	79.48	2.88
2020	6	3	2.71	4.85	0.5	4.35	198.06	79.36	1.87
2020	6	4	3.6	5.18	2.24	2.95	267.69	79.11	2.41
2020	6	5	4.08	6.41	0.56	5.84	192.94	79.12	2.71
2020	6	6	7.81	14.32	3.02	11.3	216.56	78.58	5.26
2020	6	7	7.97	13.16	2.93	10.22	219.25	78.15	5.44
2020	6	8	5.07	10.59	0.55	10.03	213.75	78.31	3.51
2020	6	9	8.09	10.17	3.81	6.37	326.38	79.11	5.61
2020	6	10	2.49	3.81	0.52	3.29	206.25	79.62	1.59
2020	6	11	2.94	4.05	1.56	2.48	151.0	79.94	1.87
2020	6	12	4.4	7.09	2.59	4.49	177.69	79.82	2.95
2020	6	13	4.88	7.76	1.37	6.38	207.12	79.12	3.38
2020	6	14	6.23	9.2	2.93	6.28	233.5	78.93	4.27
2020	6	15	3.63	5.16	1.46	3.71	199.38	79.23	2.36
2020	6	16	6.3	8.72	3.55	5.17	227.88	78.86	4.27
2020	6	17	5.15	6.7	3.22	3.48	241.62	78.7	3.57
2020	6	18	3.88	6.08	0.85	5.23	60.38	79.36	2.84
2020	6	19	2.61	4.61	0.14	4.47	179.25	79.33	1.82
2020	6	20	3.03	5.53	0.35	5.18	207.31	79.23	2.01
2020	6	21	2.85	4.2	1.43	2.77	206.75	79.2	1.93
2020	6	22	3.6	5.21	2.31	2.89	118.12	79.46	2.48
2020	6	23	2.61	4.22	1.04	3.17	161.69	79.5	1.77
2020	6	24	2.66	3.92	0.69	3.23	188.88	79.22	1.76
2020	6	25	3.64	8.42	0.82	7.59	250.31	79.11	2.38
2020	6	26	2.73	5.38	0.24	5.13	202.38	79.37	1.96
2020	6	27	2.88	6.42	0.8	5.63	259.94	78.89	1.91
2020	6	28	4.4	7.59	1.76	5.84	234.0	78.39	2.93
2020	6	29	4.2	7.61	1.66	5.95	238.94	78.24	2.77
2020	6	30	2.27	4.3	0.51	3.8	232.88	78.77	1.51
2020	7	1	5.43	9.05	0.55	8.5	179.12	79.16	3.77
2020	7	2	4.05	5.64	2.67	2.97	190.81	79.28	2.77
2020	7	3	4.05	6.11	2.6	3.51	177.94	79.6	2.84
2020	7	4	3.93	6.57	0.65	5.92	197.19	79.56	2.76
2020	7	5	3.17	5.47	0.45	5.02	192.38	79.45	2.13
2020	7	6	3.82	7.45	1.01	6.45	186.0	79.38	2.62
2020	7	7	5.55	7.62	3.69	3.94	204.94	79.13	3.88
2020	7	8	3.02	5.06	0.34	4.73	227.12	79.0	1.98
2020	7	9	3.31	5.16	0.85	4.31	194.25	79.21	2.26
2020	7	10	2.42	5.22	0.6	4.62	151.25	79.55	1.62
2020	7	11	4.34	6.92	1.22	5.7	152.0	79.8	2.98
2020	7	12	3.73	6.98	0.94	6.04	216.81	79.42	2.55
2020	7	13	3.32	6.79	0.48	6.3	249.38	79.11	2.25
2020	7	14	2.91	5.29	0.61	4.68	171.06	79.21	2.04
2020	7	15	5.2	8.3	3.16	5.14	166.5	79.44	3.69
2020	7	16	3.89	5.61	0.75	4.86	239.38	79.48	2.62
2020	7	17	4.12	5.92	1.15	4.77	222.88	79.51	2.86
2020	7	18	3.73	6.0	2.17	3.83	128.38	79.39	2.54
2020	7	19	3.42	7.97	0.84	7.12	206.31	79.44	2.34
2020	7	20	4.05	5.69	1.77	3.92	150.0	79.27	2.77
2020	7	21	4.16	8.02	0.86	7.17	201.56	79.32	2.84
2020	7	22	3.61	5.77	1.16	4.61	208.44	79.24	2.43
2020	7	23	3.01	4.96	0.15	4.81	226.06	79.32	2.12
2020	7	24	2.84	4.57	0.97	3.61	205.88	79.3	1.97
2020	7	25	3.02	4.96	1.28	3.69	214.0	79.45	2.12
2020	7	26	2.6	5.08	0.37	4.72	120.44	79.69	1.8
2020	7	27	3.16	5.78	0.3	5.47	150.12	79.77	2.23
2020	7	28	3.09	4.83	0.52	4.31	181.0	79.41	2.12
2020	7	29	4.37	7.07	0.74	6.33	225.19	79.37	2.94
2020	7	30	4.91	10.1	0.66	9.43	175.19	79.81	3.38
2020	7	31	3.57	6.53	1.0	5.54	142.12	79.86	2.4
2020	8	1	3.39	5.97	1.14	4.84	144.06	79.82	2.27
2020	8	2	2.86	4.53	1.64	2.89	140.31	79.69	1.87
2020	8	3	3.55	5.23	2.17	3.05	152.06	79.5	2.36
2020	8	4	3.77	6.13	0.4	5.73	172.94	79.38	2.51
2020	8	5	4.22	6.16	2.02	4.13	182.38	79.31	2.89
2020	8	6	3.42	5.88	0.97	4.91	196.88	79.16	2.3
2020	8	7	2.75	5.23	0.28	4.95	221.94	79.21	1.73
2020	8	8	3.25	5.19	0.81	4.38	217.69	79.43	2.07
2020	8	9	3.02	6.42	0.55	5.87	212.0	79.4	1.92
2020	8	10	4.16	5.8	2.28	3.52	188.69	79.47	2.8
2020	8	11	2.85	6.05	0.44	5.62	206.25	79.27	1.85
2020	8	12	2.98	6.15	0.65	5.5	265.88	79.31	1.95
2020	8	13	2.63	4.46	0.38	4.09	215.0	79.46	1.55
2020	8	14	4.11	6.98	2.34	4.63	151.38	79.55	2.69
2020	8	15	3.95	6.4	1.89	4.51	157.19	79.69	2.66
2020	8	16	2.95	5.73	0.47	5.26	167.62	79.87	1.88
2020	8	17	3.42	5.42	1.46	3.96	174.06	80.01	2.37
2020	8	18	3.27	4.46	1.98	2.47	199.88	79.78	2.09
2020	8	19	3.1	6.38	1.25	5.13	166.44	79.53	2.09
2020	8	20	4.58	6.53	1.38	5.16	155.44	79.26	3.18
2020	8	21	3.73	5.17	1.84	3.34	177.81	79.3	2.48
2020	8	22	3.83	5.34	2.09	3.26	161.44	79.42	2.39
2020	8	23	2.78	4.45	0.97	3.48	182.38	79.5	1.79
2020	8	24	4.23	7.42	1.06	6.36	197.0	79.49	2.86
2020	8	25	4.48	9.59	1.09	8.49	205.38	79.37	3.1
2020	8	26	3.91	7.84	0.83	7.01	168.62	79.27	2.71
2020	8	27	3.3	6.53	1.15	5.38	190.88	79.09	2.25
2020	8	28	4.02	7.36	1.36	6.0	122.62	79.51	2.76
2020	8	29	2.38	3.53	0.38	3.16	226.5	79.33	1.43
2020	8	30	3.71	5.15	2.16	2.99	275.62	78.91	2.41
2020	8	31	3.47	7.7	0.77	6.94	197.19	78.92	2.5
2020	9	1	2.24	4.97	0.5	4.47	181.25	79.15	1.57
2020	9	2	2.52	4.38	0.84	3.54	208.31	79.4	1.52
2020	9	3	3.18	4.99	0.53	4.47	192.56	79.64	2.06
2020	9	4	3.61	6.02	0.34	5.68	166.69	79.93	2.31
2020	9	5	3.62	4.94	2.16	2.77	228.5	79.93	2.3
2020	9	6	3.87	5.95	1.12	4.84	218.62	79.62	2.45
2020	9	7	4.63	6.79	2.89	3.9	192.69	78.88	3.1
2020	9	8	6.47	8.36	2.7	5.65	53.25	79.38	4.63
2020	9	9	2.38	3.55	1.58	1.97	88.19	79.69	1.73
2020	9	10	2.08	4.47	0.35	4.12	161.5	79.64	1.46
2020	9	11	3.9	5.67	1.64	4.03	279.75	79.3	2.53
2020	9	12	4.23	6.23	1.79	4.45	188.94	79.51	2.82
2020	9	13	3.62	5.15	0.54	4.61	172.0	79.82	2.2
2020	9	14	4.13	5.6	1.34	4.27	185.44	79.91	2.66
2020	9	15	3.38	4.66	0.46	4.2	194.75	79.77	2.08
2020	9	16	3.84	5.19	2.55	2.63	177.62	80.01	2.41
2020	9	17	3.63	5.38	0.13	5.24	171.38	79.79	2.34
2020	9	18	3.51	4.69	1.97	2.72	221.06	79.71	2.23
2020	9	19	3.19	5.23	1.77	3.45	266.56	79.26	1.93
2020	9	20	2.77	4.54	0.16	4.38	237.62	79.36	1.73
2020	9	21	2.45	3.66	0.52	3.13	201.81	79.55	1.43
2020	9	22	3.85	7.27	1.77	5.51	235.0	79.57	2.55
2020	9	23	2.8	4.81	1.3	3.52	195.44	79.54	1.8
2020	9	24	2.96	4.2	0.25	3.95	200.5	79.26	1.71
2020	9	25	3.12	4.8	1.28	3.52	247.94	79.1	1.85
2020	9	26	4.32	6.82	1.63	5.18	217.5	78.91	2.87
2020	9	27	4.34	7.7	0.59	7.1	108.31	79.35	3.08
2020	9	28	2.93	5.23	0.45	4.77	212.88	79.95	1.95
2020	9	29	3.11	4.28	0.15	4.14	180.62	79.69	1.82
2020	9	30	3.2	4.98	0.58	4.4	142.0	79.78	2.03
2020	10	1	2.23	4.15	0.57	3.58	82.5	80.0	1.46
2020	10	2	3.35	4.3	1.38	2.91	171.56	79.5	2.05
2020	10	3	2.63	5.02	0.88	4.13	141.0	79.65	1.76
2020	10	4	2.46	4.35	0.11	4.25	219.25	79.5	1.36
2020	10	5	3.77	5.62	0.47	5.16	212.5	79.55	2.42
2020	10	6	3.27	4.57	1.49	3.07	189.06	79.6	1.91
2020	10	7	3.8	4.88	0.97	3.9	191.19	79.47	2.22
2020	10	8	3.12	4.33	1.34	2.98	201.88	79.17	1.83
2020	10	9	2.62	4.05	0.34	3.71	189.44	79.12	1.45
2020	10	10	3.94	5.95	2.66	3.3	208.5	78.91	2.51
2020	10	11	7.17	10.09	3.48	6.62	273.12	78.63	4.91
2020	10	12	4.36	6.38	2.91	3.48	269.44	79.2	2.77
2020	10	13	3.71	5.05	2.12	2.93	240.44	79.37	2.21
2020	10	14	4.69	8.0	1.9	6.11	212.44	78.99	3.16
2020	10	15	2.47	5.62	0.26	5.37	144.5	79.57	1.73
2020	10	16	3.9	6.13	2.1	4.02	263.25	79.26	2.45
2020	10	17	3.76	6.01	0.99	5.02	283.81	78.79	2.34
2020	10	18	2.12	5.05	0.59	4.46	245.62	79.01	1.34
2020	10	19	2.59	3.55	0.82	2.73	245.25	78.94	1.51
2020	10	20	3.77	5.16	2.48	2.67	211.69	78.94	2.41
2020	10	21	4.05	7.14	0.54	6.6	241.44	78.68	2.68
2020	10	22	4.86	7.77	1.49	6.28	145.75	78.71	3.34
2020	10	23	3.78	4.91	3.01	1.9	125.12	79.23	2.7
2020	10	24	2.84	4.32	0.8	3.53	140.0	78.47	1.76
2020	10	25	5.45	7.44	3.3	4.14	60.94	78.87	3.98
2020	10	26	2.64	3.82	1.34	2.48	133.88	79.06	1.88
2020	10	27	2.08	3.99	0.53	3.46	218.44	79.12	1.29
2020	10	28	4.3	7.95	1.54	6.41	195.5	79.23	2.68
2020	10	29	2.91	4.93	0.32	4.61	207.06	79.46	1.66
2020	10	30	3.26	5.23	0.38	4.84	242.38	79.28	1.91
2020	10	31	4.16	6.55	0.98	5.57	204.81	79.55	2.55
2020	11	1	3.68	5.14	0.46	4.68	205.62	80.13	2.26
2020	11	2	2.76	4.22	0.73	3.48	211.62	79.96	1.45
2020	11	3	2.7	4.41	0.17	4.23	222.44	79.46	1.44
2020	11	4	3.36	4.41	1.89	2.52	276.5	79.69	1.91
2020	11	5	3.4	5.14	0.39	4.74	220.94	79.83	1.92
2020	11	6	4.1	6.2	1.93	4.27	230.75	78.86	2.5
2020	11	7	7.7	13.84	4.52	9.33	207.5	78.05	5.29
2020	11	8	7.66	13.98	2.76	11.22	223.44	77.61	5.27
2020	11	9	2.34	3.49	0.64	2.85	151.38	78.17	1.53
2020	11	10	3.16	4.98	0.8	4.18	281.44	78.35	2.03
2020	11	11	3.38	5.28	1.97	3.31	248.56	78.53	2.11
2020	11	12	3.24	6.45	0.91	5.54	250.0	78.87	2.04
2020	11	13	5.94	9.76	4.27	5.48	244.56	78.51	3.8
2020	11	14	9.41	11.95	5.99	5.96	285.25	78.23	6.49
2020	11	15	5.5	10.12	3.17	6.95	262.5	79.12	3.56
2020	11	16	2.49	3.95	0.28	3.67	226.94	79.74	1.4
2020	11	17	3.59	5.56	0.38	5.18	243.19	79.56	1.98
2020	11	18	4.95	5.85	3.67	2.18	235.06	78.94	3.0
2020	11	19	3.03	4.66	0.3	4.35	216.62	79.09	1.88
2020	11	20	3.95	6.42	1.5	4.92	169.56	79.71	2.62
2020	11	21	3.03	4.7	1.34	3.36	145.44	79.58	2.03
2020	11	22	4.04	7.73	0.47	7.25	216.56	79.49	2.77
2020	11	23	4.03	5.85	2.1	3.75	245.19	78.28	2.55
2020	11	24	4.12	6.1	1.21	4.9	242.94	78.62	2.76
2020	11	25	4.02	5.93	0.86	5.07	251.88	78.57	2.38
2020	11	26	2.55	3.87	1.32	2.55	149.81	78.85	1.59
2020	11	27	2.67	5.88	0.22	5.66	188.25	79.4	1.62
2020	11	28	2.88	4.06	0.6	3.46	241.69	79.19	1.59
2020	11	29	3.89	8.06	0.25	7.81	99.62	79.87	2.6
2020	11	30	4.75	6.5	2.05	4.45	270.19	79.21	2.97
2020	12	1	6.53	8.14	2.42	5.72	91.81	79.03	4.53
2020	12	2	5.45	8.1	3.01	5.09	179.75	79.74	3.79
2020	12	3	3.63	5.18	2.12	3.06	298.38	79.54	2.1
2020	12	4	3.25	4.31	1.96	2.35	246.5	79.64	1.85
2020	12	5	2.62	3.94	0.57	3.37	254.62	79.87	1.47
2020	12	6	3.45	5.44	1.1	4.34	248.88	79.54	2.04
2020	12	7	2.8	4.6	0.77	3.84	245.75	79.78	1.52
2020	12	8	3.62	4.98	0.64	4.34	282.56	79.67	1.93
2020	12	9	2.95	4.91	0.68	4.24	273.19	79.2	1.62
2020	12	10	3.11	4.84	2.01	2.84	94.12	78.72	2.04
2020	12	11	1.69	3.37	0.78	2.59	89.88	78.47	1.24
2020	12	12	3.27	6.22	1.7	4.52	131.5	78.34	2.25
2020	12	13	3.1	6.63	0.45	6.19	238.25	79.02	1.98
2020	12	14	3.37	5.04	1.08	3.97	125.25	78.39	2.23
2020	12	15	5.18	7.66	1.99	5.66	244.44	78.66	3.52
2020	12	16	5.5	7.21	3.1	4.11	295.5	78.81	3.55
2020	12	17	4.44	5.44	3.2	2.24	235.12	78.45	2.53
2020	12	18	3.81	7.82	0.43	7.39	188.69	78.79	2.47
2020	12	19	6.09	8.99	3.7	5.3	285.62	79.06	3.91
2020	12	20	6.8	11.0	4.0	7.0	270.94	79.03	4.41
2020	12	21	4.1	5.4	1.64	3.76	263.44	79.17	2.38
2020	12	22	6.68	10.65	4.32	6.33	253.19	78.1	4.34
2020	12	23	8.2	9.65	6.12	3.52	316.0	78.88	5.88
2020	12	24	6.56	9.42	3.28	6.15	289.56	79.35	4.41
2020	12	25	3.56	6.23	0.48	5.75	238.12	79.12	1.98
2020	12	26	4.66	6.51	0.14	6.38	240.38	78.49	2.88
2020	12	27	3.6	5.65	0.55	5.09	275.62	78.73	2.34
2020	12	28	2.66	3.69	1.62	2.07	133.25	78.78	1.8
2020	12	29	4.07	6.09	1.8	4.28	232.56	78.42	2.7
2020	12	30	3.57	5.55	1.62	3.92	272.38	78.89	2.15
2020	12	31	3.3	5.35	0.55	4.8	195.44	78.61	2.04
2021	1	1	2.58	3.57	0.73	2.84	255.31	78.98	1.49
2021	1	2	5.5	7.2	4.2	3.0	282.25	78.67	3.62
2021	1	3	5.37	7.68	2.92	4.77	285.12	78.63	3.55
2021	1	4	4.8	6.29	2.98	3.31	235.56	79.09	3.1
2021	1	5	6.29	9.38	4.23	5.14	285.81	78.65	4.33
2021	1	6	3.56	5.01	1.73	3.27	301.75	79.26	2.32
2021	1	7	2.38	3.45	0.6	2.84	240.06	79.13	1.34
2021	1	8	2.25	3.47	0.7	2.77	198.38	79.28	1.27
2021	1	9	1.66	3.57	0.27	3.3	187.0	79.2	1.17
2021	1	10	2.42	4.06	0.97	3.09	219.25	79.38	1.51
2021	1	11	2.86	4.21	0.48	3.73	258.94	79.38	1.53
2021	1	12	4.2	7.64	2.13	5.51	273.88	79.25	2.44
2021	1	13	8.61	10.9	6.75	4.15	275.06	78.82	5.9
2021	1	14	8.67	11.73	6.05	5.67	316.88	79.14	6.22
2021	1	15	6.64	8.68	4.1	4.58	307.25	79.13	4.58
2021	1	16	3.52	6.31	1.02	5.29	313.88	78.97	2.33
2021	1	17	4.77	7.39	0.9	6.49	282.44	78.81	3.16
2021	1	18	3.95	4.99	2.41	2.59	75.38	78.88	2.87
2021	1	19	2.14	5.51	0.61	4.9	142.88	79.53	1.48
2021	1	20	5.51	10.89	1.21	9.68	270.44	78.89	3.67
2021	1	21	3.32	5.05	1.42	3.62	196.88	78.66	2.04
2021	1	22	2.64	4.86	0.38	4.48	190.69	78.47	1.63
2021	1	23	3.22	5.04	0.35	4.69	207.94	78.04	2.2
2021	1	24	2.61	3.91	0.95	2.95	221.56	78.01	1.91
2021	1	25	3.45	4.8	1.84	2.95	154.69	77.73	2.61
2021	1	26	2.46	5.07	0.75	4.32	162.62	77.97	1.8
2021	1	27	3.87	5.9	2.2	3.69	238.88	78.82	2.52
2021	1	28	4.07	6.79	2.42	4.37	225.56	79.05	2.38
2021	1	29	5.51	7.98	3.31	4.67	244.31	78.27	3.5
2021	1	30	4.99	8.27	3.08	5.19	306.44	78.42	3.27
2021	1	31	2.95	4.34	0.48	3.85	208.81	79.63	1.7
2021	2	1	2.8	4.2	1.37	2.84	236.31	79.37	1.52
2021	2	2	3.13	4.8	0.38	4.42	242.81	79.01	1.86
2021	2	3	4.62	7.23	1.46	5.77	220.81	78.25	3.03
2021	2	4	5.33	7.84	1.82	6.02	296.06	78.5	3.71
2021	2	5	5.1	6.76	3.66	3.1	286.88	78.14	3.49
2021	2	6	6.41	7.94	4.94	2.99	280.81	78.22	4.41
2021	2	7	6.89	11.59	1.49	10.1	273.38	77.95	4.71
2021	2	8	5.66	9.9	3.36	6.53	254.06	78.1	3.92
2021	2	9	1.97	3.38	0.38	2.99	235.62	78.39	1.29
2021	2	10	2.06	4.24	0.7	3.54	205.31	78.49	1.35
2021	2	11	3.84	4.97	1.75	3.23	201.81	78.52	2.75
2021	2	12	1.82	3.99	0.38	3.61	109.0	78.18	1.46
2021	2	13	2.85	5.35	0.81	4.54	85.75	78.12	2.23
2021	2	14	2.83	4.14	0.58	3.56	88.31	78.39	2.23
2021	2	15	2.78	5.05	0.36	4.69	248.75	77.97	2.02
2021	2	16	3.85	6.0	0.72	5.29	245.06	77.6	2.56
2021	2	17	3.09	3.92	1.95	1.97	156.56	78.27	2.16
2021	2	18	2.64	4.54	0.84	3.7	230.69	79.09	1.89
2021	2	19	5.35	10.52	2.37	8.15	265.19	78.93	3.54
2021	2	20	4.36	6.55	2.39	4.16	201.0	78.35	2.95
2021	2	21	6.56	8.59	3.7	4.89	297.44	78.91	4.66
2021	2	22	7.64	10.71	4.08	6.63	278.88	79.11	5.26
2021	2	23	4.47	7.8	0.78	7.02	279.19	78.58	2.95
2021	2	24	2.83	5.26	0.21	5.05	139.75	78.95	2.05
2021	2	25	3.3	4.53	1.51	3.02	191.94	79.0	2.35
2021	2	26	4.96	9.48	2.41	7.07	249.19	78.16	3.38
2021	2	27	5.0	7.4	3.07	4.33	265.81	77.92	3.4
2021	2	28	3.47	6.16	1.5	4.66	271.94	78.93	2.43
2021	3	1	3.38	6.25	0.63	5.62	214.19	79.42	2.13
2021	3	2	4.27	6.97	1.0	5.96	264.94	78.98	2.79
2021	3	3	2.94	5.43	0.74	4.7	196.31	78.91	1.78
2021	3	4	5.21	7.7	1.53	6.16	299.56	78.85	3.58
2021	3	5	2.73	4.45	0.82	3.62	240.62	79.68	1.58
2021	3	6	3.59	6.92	0.8	6.12	250.75	79.02	2.19
2021	3	7	3.64	5.43	1.31	4.12	225.69	79.1	2.23
2021	3	8	4.65	6.98	3.13	3.84	248.25	78.95	2.92
2021	3	9	2.94	4.66	0.79	3.88	225.81	78.44	1.76
2021	3	10	4.27	9.11	0.35	8.76	267.44	78.21	3.02
2021	3	11	4.2	7.21	1.55	5.66	178.75	78.73	2.94
2021	3	12	3.27	6.21	0.77	5.45	156.81	79.07	2.34
2021	3	13	3.91	5.98	0.77	5.21	69.31	78.67	2.79
2021	3	14	8.78	11.91	5.13	6.78	317.25	78.02	6.3
2021	3	15	3.75	5.38	0.89	4.49	261.0	78.15	2.14
2021	3	16	2.98	5.02	1.74	3.27	142.75	78.33	1.97
2021	3	17	4.66	8.57	0.78	7.78	277.75	79.03	3.27
2021	3	18	2.77	4.21	1.16	3.05	186.38	79.44	1.68
2021	3	19	3.52	5.77	1.36	4.41	258.5	79.32	2.31
2021	3	20	6.55	8.22	4.8	3.41	233.62	78.62	4.48
2021	3	21	2.45	5.25	0.2	5.05	146.12	78.64	1.62
2021	3	22	2.11	3.35	0.46	2.89	161.31	78.41	1.5
2021	3	23	4.91	6.41	2.62	3.79	115.94	78.36	3.45
2021	3	24	3.87	5.53	1.47	4.06	105.62	78.41	2.73
2021	3	25	3.2	5.41	1.41	3.99	246.88	77.89	2.09
2021	3	26	1.87	2.94	0.57	2.37	251.06	78.28	1.19
2021	3	27	4.11	5.88	1.77	4.11	306.19	79.24	2.8
2021	3	28	5.12	6.29	3.04	3.25	266.06	79.35	3.49
2021	3	29	7.81	12.6	1.81	10.79	225.69	78.16	5.48
2021	3	30	3.14	5.62	0.55	5.07	170.19	78.78	2.29
2021	3	31	2.93	3.86	1.91	1.95	178.44	79.76	1.93
2021	4	1	3.02	5.8	0.27	5.54	216.5	79.45	1.91
2021	4	2	3.79	5.66	1.02	4.63	238.25	79.22	2.52
2021	4	3	2.8	4.75	1.59	3.16	176.88	79.48	1.69
2021	4	4	3.43	5.75	1.05	4.7	291.25	79.18	2.1
2021	4	5	4.2	6.53	1.35	5.18	257.56	78.35	2.65
2021	4	6	3.73	5.78	1.8	3.98	301.81	78.12	2.51
2021	4	7	4.83	7.95	2.63	5.31	327.56	78.76	3.3
2021	4	8	4.36	6.73	2.95	3.79	294.31	78.42	2.77
2021	4	9	4.48	8.25	0.48	7.77	160.31	78.73	3.12
2021	4	10	3.71	4.98	2.31	2.67	285.0	78.53	2.42
2021	4	11	4.44	7.15	1.18	5.97	131.19	78.43	2.99
2021	4	12	4.1	8.12	1.27	6.86	90.31	78.87	2.93
2021	4	13	3.59	5.84	1.66	4.18	113.75	79.08	2.65
2021	4	14	3.9	6.33	0.76	5.57	137.38	78.96	2.86
2021	4	15	5.65	8.52	2.34	6.17	127.94	78.51	4.11
2021	4	16	3.84	5.29	1.46	3.83	21.62	79.09	2.79
2021	4	17	3.18	4.69	1.16	3.52	149.75	79.32	2.27
2021	4	18	4.05	5.84	0.28	5.55	211.19	79.21	2.66
2021	4	19	4.88	9.2	1.84	7.36	114.06	78.78	3.46
2021	4	20	3.1	5.67	0.76	4.91	45.75	79.22	2.27
2021	4	21	2.59	4.32	0.75	3.57	138.06	78.92	1.78
2021	4	22	3.44	5.06	0.59	4.48	208.19	78.17	2.3
2021	4	23	2.65	5.22	0.62	4.6	197.44	78.47	1.68
2021	4	24	2.98	4.55	0.43	4.12	258.56	78.57	1.98
2021	4	25	4.59	6.69	3.37	3.32	248.19	78.18	3.0
2021	4	26	4.65	6.84	2.66	4.19	254.69	77.95	3.09
2021	4	27	3.09	5.77	0.7	5.08	207.31	78.38	2.19
2021	4	28	4.88	7.4	0.86	6.53	171.06	79.18	3.48
2021	4	29	3.85	5.49	2.71	2.78	154.5	79.81	2.41
2021	4	30	3.5	5.34	1.79	3.55	164.62	79.64	2.21
2021	5	1	2.9	4.67	0.16	4.51	217.94	78.66	1.76
2021	5	2	4.06	6.83	2.2	4.62	132.06	78.12	2.88
2021	5	3	4.64	6.45	1.35	5.09	44.75	78.91	3.41
2021	5	4	2.13	3.71	0.37	3.34	220.38	79.04	1.41
2021	5	5	2.98	4.94	1.04	3.9	266.75	79.45	2.0
2021	5	6	2.99	3.83	1.37	2.46	168.94	79.63	1.84
2021	5	7	3.17	5.21	0.86	4.34	235.5	78.88	1.89
2021	5	8	4.21	7.76	0.95	6.8	203.75	78.43	2.87
2021	5	9	2.39	4.08	0.48	3.59	94.56	78.96	1.7
2021	5	10	3.62	4.92	1.77	3.15	157.94	78.85	2.58
2021	5	11	2.8	4.07	1.45	2.62	119.06	79.32	1.98
2021	5	12	3.17	3.72	2.02	1.71	143.12	79.56	2.1
2021	5	13	3.23	5.31	0.46	4.84	236.0	79.38	2.12
2021	5	14	2.35	3.66	1.03	2.62	135.31	79.18	1.52
2021	5	15	2.91	4.77	1.79	2.98	197.25	78.97	2.03
2021	5	16	3.32	5.62	0.47	5.15	183.88	79.0	2.3
2021	5	17	2.57	4.4	0.48	3.92	159.12	78.95	1.76
2021	5	18	2.91	5.16	0.84	4.32	175.25	78.82	1.99
2021	5	19	3.38	4.83	0.62	4.21	147.62	78.64	2.25
2021	5	20	5.66	8.52	1.94	6.58	214.69	78.39	3.89
2021	5	21	7.57	12.25	4.37	7.88	203.5	78.66	5.16
2021	5	22	5.91	8.8	3.27	5.53	175.5	79.14	4.12
2021	5	23	6.87	11.88	2.3	9.58	214.5	78.87	4.7
2021	5	24	1.74	3.19	0.44	2.76	211.5	79.04	1.09
2021	5	25	2.71	4.63	0.45	4.17	199.12	79.23	1.69
2021	5	26	4.82	6.88	2.86	4.03	232.38	79.16	3.21
2021	5	27	2.68	4.34	1.09	3.24	136.81	79.32	1.73
2021	5	28	3.34	5.36	1.95	3.41	186.88	79.19	2.21
2021	5	29	2.86	4.34	0.98	3.36	129.75	79.21	1.91
2021	5	30	2.81	7.31	0.2	7.11	173.0	79.48	2.04
2021	5	31	2.32	4.55	0.58	3.97	148.94	79.7	1.62
2021	6	1	3.14	5.53	0.47	5.06	211.81	79.55	2.03
2021	6	2	2.88	3.92	1.6	2.31	140.06	79.34	1.88
2021	6	3	3.45	4.26	2.21	2.04	145.62	79.31	2.27
2021	6	4	3.39	4.29	2.11	2.18	162.5	79.19	2.13
2021	6	5	4.09	7.66	2.05	5.62	192.38	78.83	2.73
2021	6	6	3.62	5.31	1.19	4.12	205.31	78.78	2.47
2021	6	7	3.6	6.38	1.59	4.79	175.25	78.82	2.41
2021	6	8	4.54	7.91	2.8	5.11	225.5	78.93	2.94
2021	6	9	4.64	7.59	1.4	6.19	179.44	79.38	3.12
2021	6	10	5.73	8.45	3.84	4.62	230.12	78.94	3.88
2021	6	11	4.67	7.12	1.12	6.01	151.19	79.25	3.25
2021	6	12	4.05	5.92	1.35	4.57	177.69	79.36	2.72
2021	6	13	3.79	6.38	1.29	5.09	179.25	79.52	2.5
2021	6	14	3.58	5.52	0.31	5.21	181.88	79.58	2.41
2021	6	15	3.55	5.98	2.14	3.85	174.19	79.61	2.3
2021	6	16	3.83	5.73	0.88	4.85	196.12	79.58	2.48
2021	6	17	3.69	5.39	1.14	4.25	215.94	79.38	2.38
2021	6	18	4.48	6.87	1.98	4.89	181.81	79.31	3.03
2021	6	19	4.65	7.6	2.3	5.3	167.12	79.04	3.28
2021	6	20	4.04	6.95	2.23	4.72	175.25	78.96	2.79
2021	6	21	3.57	5.26	1.52	3.75	86.56	79.5	2.6
2021	6	22	4.12	5.76	0.88	4.88	238.25	79.0	2.78
2021	6	23	4.13	7.25	2.09	5.16	271.0	79.04	2.81
2021	6	24	2.64	3.77	1.23	2.55	192.44	79.18	1.81
2021	6	25	2.57	6.04	0.47	5.57	121.06	79.14	1.81
2021	6	26	2.99	4.05	1.74	2.3	142.62	79.44	2.15
2021	6	27	2.77	4.67	0.84	3.84	164.44	79.63	1.95
2021	6	28	3.05	4.63	1.75	2.88	143.25	79.77	2.08
2021	6	29	3.87	6.54	1.66	4.88	181.88	79.74	2.68
2021	6	30	3.77	5.12	1.57	3.54	162.5	79.53	2.64
2021	7	1	3.02	4.93	1.17	3.76	188.69	79.55	2.16
2021	7	2	3.45	4.93	1.47	3.46	162.0	79.53	2.37
2021	7	3	3.34	4.4	0.85	3.55	160.75	79.44	2.23
2021	7	4	3.25	4.32	0.97	3.35	162.19	79.45	2.14
2021	7	5	3.81	7.06	1.66	5.4	202.62	79.46	2.58
2021	7	6	3.9	5.62	1.8	3.82	111.19	79.65	2.62
2021	7	7	3.48	7.36	0.18	7.18	162.81	79.6	2.41
2021	7	8	3.9	7.91	0.23	7.68	248.56	79.3	2.62
2021	7	9	2.88	4.45	0.97	3.47	200.88	79.41	1.8
2021	7	10	4.44	6.68	1.7	4.98	102.69	79.8	3.11
2021	7	11	3.06	5.02	0.23	4.79	131.12	79.72	2.03
2021	7	12	4.02	5.19	2.27	2.91	145.19	79.59	2.73
2021	7	13	3.16	5.7	0.68	5.02	191.0	79.44	2.12
2021	7	14	3.46	5.5	0.36	5.14	264.12	79.43	2.3
2021	7	15	3.27	4.09	2.23	1.87	158.12	79.41	2.15
2021	7	16	3.01	4.78	0.91	3.87	155.12	79.39	1.99
2021	7	17	3.19	4.91	0.71	4.2	188.44	79.65	2.12
2021	7	18	4.3	5.71	1.79	3.92	149.44	79.91	2.96
2021	7	19	3.84	5.24	1.31	3.94	146.19	79.97	2.59
2021	7	20	4.49	6.38	1.44	4.95	178.81	79.62	3.12
2021	7	21	3.42	6.06	1.7	4.36	184.38	79.56	2.38
2021	7	22	3.09	4.95	1.01	3.95	189.56	79.49	2.1
2021	7	23	4.95	8.12	3.28	4.84	181.69	79.58	3.46
2021	7	24	3.82	6.19	1.02	5.17	165.31	79.77	2.57
2021	7	25	3.04	5.47	0.56	4.91	200.75	79.66	2.01
2021	7	26	3.4	4.75	1.46	3.29	161.31	79.54	2.2
2021	7	27	3.62	6.08	1.09	4.99	168.31	79.63	2.39
2021	7	28	3.32	4.85	1.23	3.62	162.31	79.57	2.23
2021	7	29	3.75	5.2	1.06	4.13	155.12	79.68	2.5
2021	7	30	3.8	4.8	1.93	2.88	168.0	79.72	2.64
2021	7	31	3.3	6.92	0.67	6.25	182.44	80.03	2.35
2021	8	1	2.45	4.06	0.85	3.21	171.44	80.1	1.69
2021	8	2	2.62	4.34	0.8	3.53	171.44	79.77	1.73
2021	8	3	2.73	4.12	0.7	3.41	213.12	79.65	1.88
2021	8	4	3.62	6.82	0.23	6.59	172.88	79.73	2.47
2021	8	5	3.55	6.38	1.79	4.59	180.25	79.64	2.27
2021	8	6	3.05	4.88	1.17	3.72	256.0	79.2	1.91
2021	8	7	2.38	5.16	0.73	4.43	239.0	79.22	1.5
2021	8	8	2.73	4.6	0.71	3.89	196.88	79.2	1.67
2021	8	9	2.55	4.34	0.6	3.74	192.5	79.2	1.47
2021	8	10	1.88	4.02	0.45	3.56	208.94	79.41	1.08
2021	8	11	2.77	4.36	1.07	3.28	153.12	79.4	1.62
2021	8	12	4.24	6.97	1.7	5.27	143.06	79.64	2.84
2021	8	13	3.18	5.2	0.35	4.84	174.44	79.89	2.23
2021	8	14	3.24	5.34	0.65	4.7	185.56	79.82	2.21
2021	8	15	3.96	7.34	1.76	5.59	184.25	79.52	2.65
2021	8	16	3.39	4.76	1.88	2.88	186.25	79.33	2.17
2021	8	17	3.27	4.74	0.7	4.05	197.62	78.99	2.12
2021	8	18	4.36	7.55	1.62	5.91	191.56	78.9	2.95
2021	8	19	2.45	3.74	0.19	3.55	207.62	78.96	1.67
2021	8	20	2.8	4.54	0.99	3.54	199.12	79.03	1.89
2021	8	21	5.68	9.12	1.8	7.33	182.25	79.22	3.89
2021	8	22	3.4	6.67	0.46	6.2	183.31	79.05	2.25
2021	8	23	2.77	4.26	0.55	3.7	243.19	79.17	1.73
2021	8	24	2.24	4.09	0.41	3.69	207.25	79.33	1.34
2021	8	25	3.48	5.84	1.92	3.91	200.19	79.65	2.3
2021	8	26	3.34	8.28	0.1	8.18	220.81	79.47	2.18
2021	8	27	2.62	3.84	1.61	2.22	217.81	79.17	1.71
2021	8	28	3.77	6.07	1.97	4.1	138.5	79.23	2.58
2021	8	29	4.31	7.32	0.53	6.79	119.81	79.53	3.06
2021	8	30	3.09	4.1	1.79	2.3	187.69	79.11	1.9
2021	8	31	3.73	5.3	2.27	3.03	178.0	78.92	2.3
2021	9	1	4.13	6.23	0.97	5.26	186.19	78.81	2.84
2021	9	2	1.91	3.83	0.3	3.52	183.88	79.16	1.33
2021	9	3	2.28	3.78	0.54	3.24	189.0	79.39	1.52
2021	9	4	2.77	3.96	0.6	3.36	189.44	79.51	1.83
2021	9	5	3.34	4.34	2.53	1.8	181.69	79.65	2.02
2021	9	6	2.77	3.88	0.54	3.34	178.56	79.55	1.6
2021	9	7	3.7	5.14	2.84	2.3	157.5	79.76	2.25
2021	9	8	3.62	5.74	1.23	4.52	150.38	79.73	2.38
2021	9	9	3.13	4.38	2.13	2.23	178.0	79.62	1.84
2021	9	10	2.89	4.48	1.28	3.2	201.44	79.55	1.69
2021	9	11	2.53	4.12	0.2	3.92	267.69	79.47	1.55
2021	9	12	2.58	3.67	0.31	3.36	212.88	79.55	1.63
2021	9	13	3.31	5.7	1.08	4.62	181.94	79.27	2.12
2021	9	14	2.57	4.56	0.8	3.77	155.0	79.3	1.66
2021	9	15	3.01	4.63	0.28	4.35	191.69	79.13	1.91
2021	9	16	3.66	4.64	1.78	2.86	267.81	78.93	2.24
2021	9	17	4.01	5.77	1.5	4.27	104.81	79.69	2.76
2021	9	18	3.73	5.31	1.51	3.8	236.12	79.41	2.33
2021	9	19	3.77	5.05	1.81	3.24	255.12	78.84	2.48
2021	9	20	4.02	7.19	1.05	6.13	53.75	79.32	2.83
2021	9	21	2.6	4.38	0.88	3.5	147.0	80.23	1.7
2021	9	22	3.31	4.47	2.1	2.36	175.69	79.81	2.02
2021	9	23	3.23	5.17	0.41	4.77	155.25	79.4	2.02
2021	9	24	3.12	5.03	1.19	3.84	161.0	79.61	1.99
2021	9	25	2.77	4.62	1.27	3.35	163.38	79.41	1.69
2021	9	26	3.33	4.33	1.03	3.3	178.25	79.19	2.03
2021	9	27	3.78	6.84	0.72	6.12	195.88	79.12	2.42
2021	9	28	3.63	5.59	1.91	3.67	208.81	78.64	2.44
2021	9	29	4.05	5.53	2.0	3.53	120.12	79.0	2.8
2021	9	30	2.95	4.28	0.44	3.84	132.19	79.66	2.12
2021	10	1	2.09	3.98	0.44	3.55	176.19	79.53	1.3
2021	10	2	2.59	3.82	1.78	2.04	160.19	79.66	1.66
2021	10	3	2.57	3.69	0.48	3.21	169.69	79.66	1.59
2021	10	4	3.14	5.12	0.27	4.86	189.06	79.7	1.98
2021	10	5	5.25	6.79	3.01	3.77	189.62	79.58	3.53
2021	10	6	4.63	7.13	1.83	5.3	244.38	79.18	3.02
2021	10	7	2.5	3.6	0.87	2.73	195.44	79.25	1.46
2021	10	8	3.34	5.54	1.41	4.12	232.5	79.06	2.01
2021	10	9	4.69	7.69	2.43	5.26	264.12	78.61	3.07
2021	10	10	2.23	2.93	0.5	2.42	182.38	78.74	1.35
2021	10	11	5.16	8.46	2.93	5.53	198.19	78.35	3.34
2021	10	12	3.83	8.13	0.79	7.34	230.19	77.84	2.58
2021	10	13	3.1	5.23	0.68	4.55	259.62	78.2	2.06
2021	10	14	2.35	5.06	0.9	4.16	162.88	78.77	1.6
2021	10	15	3.19	4.6	1.93	2.67	303.06	79.59	2.03
2021	10	16	3.07	4.02	0.91	3.11	190.19	79.82	1.8
2021	10	17	3.29	5.01	0.64	4.38	216.06	79.28	1.87
2021	10	18	3.91	5.49	2.69	2.8	214.62	78.57	2.41
2021	10	19	3.27	5.23	0.55	4.69	195.12	78.63	2.21
2021	10	20	1.82	3.02	0.74	2.27	156.0	79.38	1.13
2021	10	21	2.55	3.91	0.93	2.98	258.25	79.6	1.4
2021	10	22	3.2	4.3	0.69	3.6	187.38	79.09	1.82
2021	10	23	2.93	4.93	1.62	3.3	267.62	78.36	1.72
2021	10	24	2.7	5.52	0.16	5.35	232.5	78.66	1.76
2021	10	25	5.31	6.66	3.43	3.24	212.31	78.6	3.61
2021	10	26	6.88	10.23	3.75	6.48	267.94	77.9	4.77
2021	10	27	5.55	8.86	3.35	5.51	315.0	78.86	3.72
2021	10	28	4.49	7.72	2.53	5.19	271.31	79.56	2.81
2021	10	29	2.98	4.61	1.09	3.52	237.94	79.3	1.72
2021	10	30	3.66	4.68	1.35	3.33	156.12	79.05	2.27
2021	10	31	2.06	3.47	0.85	2.62	142.31	79.26	1.38
2021	11	1	2.96	3.94	1.71	2.23	158.19	79.4	2.04
2021	11	2	1.78	2.95	0.84	2.1	242.0	79.43	1.2
2021	11	3	2.21	3.3	1.58	1.72	200.5	79.6	1.36
2021	11	4	3.27	5.21	0.66	4.56	225.25	79.23	1.89
2021	11	5	3.41	5.87	1.49	4.38	274.25	79.25	2.06
2021	11	6	3.16	4.56	0.61	3.95	238.5	79.21	1.75
2021	11	7	3.89	4.66	1.87	2.79	242.31	79.04	2.23
2021	11	8	2.31	4.17	0.99	3.18	210.0	79.34	1.38
2021	11	9	3.23	4.66	2.0	2.66	240.31	79.1	1.91
2021	11	10	4.39	8.45	0.99	7.45	294.31	78.87	2.88
2021	11	11	6.27	9.27	3.01	6.27	300.0	79.15	4.19
2021	11	12	4.28	7.01	1.93	5.08	302.25	79.51	2.74
2021	11	13	5.06	8.05	2.12	5.91	282.94	79.37	3.16
2021	11	14	5.94	10.51	1.12	9.38	248.69	79.38	3.94
2021	11	15	5.48	7.66	2.5	5.16	263.25	79.25	3.55
2021	11	16	4.65	7.51	1.44	6.06	253.56	78.55	2.95
2021	11	17	2.53	4.86	0.9	3.97	94.94	79.35	1.66
2021	11	18	3.33	5.63	1.52	4.11	226.44	79.44	1.93
2021	11	19	2.78	4.52	0.97	3.55	267.31	78.98	1.65
2021	11	20	2.02	4.07	0.34	3.73	170.0	79.16	1.26
2021	11	21	2.61	5.23	0.37	4.88	285.81	79.82	1.48
2021	11	22	4.15	7.42	0.91	6.51	224.06	79.52	2.52
2021	11	23	4.65	6.52	2.91	3.61	254.06	78.47	2.7
2021	11	24	3.66	7.76	0.51	7.25	95.62	79.02	2.5
2021	11	25	4.36	6.27	2.23	4.04	272.5	79.81	2.73
2021	11	26	4.48	6.12	2.15	3.98	288.31	79.31	2.79
2021	11	27	2.83	4.3	1.69	2.61	192.0	79.41	1.65
2021	11	28	4.41	6.8	2.31	4.49	289.44	79.55	2.73
2021	11	29	4.2	6.32	1.85	4.47	202.81	79.37	2.58
2021	11	30	2.98	3.93	1.44	2.49	291.56	79.4	1.7
2021	12	1	4.05	5.9	2.55	3.34	285.94	79.47	2.44
2021	12	2	3.38	5.24	0.83	4.41	255.5	79.28	2.03
2021	12	3	2.56	4.25	0.79	3.46	204.88	79.27	1.43
2021	12	4	3.98	6.93	1.61	5.32	284.19	79.04	2.39
2021	12	5	4.96	9.08	2.09	6.98	215.69	78.74	3.3
2021	12	6	1.85	4.35	0.25	4.09	172.19	78.8	1.26
2021	12	7	3.33	5.52	1.02	4.5	284.12	78.51	2.06
2021	12	8	4.73	7.15	2.6	4.55	263.19	78.17	2.97
2021	12	9	3.6	6.22	1.26	4.95	222.5	77.77	2.2
2021	12	10	6.09	9.54	1.88	7.66	266.94	77.84	4.22
2021	12	11	3.55	4.95	0.62	4.34	261.75	78.7	2.38
2021	12	12	3.98	7.19	0.09	7.1	220.38	78.63	2.52
2021	12	13	3.36	4.44	1.2	3.23	257.31	78.88	1.97
2021	12	14	4.58	7.14	2.75	4.39	226.88	78.51	2.73
2021	12	15	10.7	20.21	6.09	14.12	252.06	77.61	7.46
2021	12	16	3.95	5.82	2.02	3.8	254.69	78.37	2.51
2021	12	17	2.95	4.98	1.08	3.9	285.25	78.7	1.94
2021	12	18	2.73	5.55	0.72	4.84	254.25	79.22	1.73
2021	12	19	4.65	6.15	1.96	4.18	271.88	78.9	2.96
2021	12	20	3.77	5.8	0.23	5.55	242.19	79.07	2.32
2021	12	21	4.62	5.64	3.06	2.57	257.75	78.93	2.83
2021	12	22	4.07	5.8	1.58	4.22	248.19	78.74	2.51
2021	12	23	5.39	8.89	3.01	5.88	236.38	78.14	3.48
2021	12	24	5.3	8.92	3.22	5.7	236.25	77.53	3.48
2021	12	25	5.54	7.53	3.12	4.41	233.62	78.11	3.6
2021	12	26	7.39	12.45	3.59	8.85	238.75	77.65	5.04
2021	12	27	5.26	8.88	2.3	6.59	226.69	77.61	3.55
2021	12	28	2.5	4.63	0.21	4.42	204.06	77.28	1.59
2021	12	29	3.28	5.52	0.59	4.94	253.44	77.6	2.2
2021	12	30	8.14	12.42	5.58	6.84	248.5	77.59	5.56
2021	12	31	4.38	7.95	1.15	6.79	132.19	77.35	3.08
2022	1	1	4.16	7.32	2.23	5.09	112.94	78.17	2.98
2022	1	2	5.24	8.55	0.54	8.01	248.0	79.1	3.42
2022	1	3	4.17	7.11	1.22	5.89	221.0	78.88	2.5
2022	1	4	7.01	11.2	1.77	9.42	266.88	78.42	4.8
2022	1	5	5.05	9.92	2.67	7.25	176.56	78.28	3.46
2022	1	6	2.4	3.61	1.0	2.61	278.38	78.41	1.47
2022	1	7	4.37	6.27	1.63	4.63	236.44	78.1	2.58
2022	1	8	3.24	4.89	1.77	3.12	278.56	78.43	1.96
2022	1	9	4.05	6.74	1.27	5.47	274.0	79.88	2.72
2022	1	10	3.64	6.43	1.77	4.66	235.44	80.08	2.04
2022	1	11	5.0	7.49	1.03	6.46	246.56	79.63	3.27
2022	1	12	5.51	6.66	3.41	3.24	276.56	79.63	3.57
2022	1	13	4.68	6.98	2.51	4.47	240.31	79.31	2.89
2022	1	14	6.52	10.0	3.26	6.74	129.44	79.24	4.48
2022	1	15	5.12	8.59	1.97	6.62	304.0	79.51	3.51
2022	1	16	5.09	7.65	0.41	7.23	243.5	79.12	3.4
2022	1	17	4.14	6.25	1.11	5.14	281.19	78.74	2.59
2022	1	18	4.1	6.11	1.56	4.55	297.06	78.49	2.6
2022	1	19	2.48	4.3	1.31	2.99	73.88	79.16	1.88
2022	1	20	3.05	5.7	0.38	5.32	279.25	79.25	2.08
2022	1	21	3.8	6.93	1.18	5.76	135.31	79.13	2.64
2022	1	22	3.15	6.07	0.38	5.7	241.19	79.48	2.04
2022	1	23	2.58	5.87	1.27	4.59	255.56	79.07	1.62
2022	1	24	2.79	5.72	1.04	4.68	163.38	78.58	1.8
2022	1	25	4.06	8.07	1.05	7.02	66.0	79.0	2.99
2022	1	26	4.41	6.65	1.27	5.38	269.5	78.85	3.06
2022	1	27	3.34	5.98	0.09	5.89	145.06	79.48	2.3
2022	1	28	5.64	7.45	2.66	4.79	283.19	79.77	3.7
2022	1	29	4.49	7.86	1.62	6.23	282.56	79.35	2.78
2022	1	30	2.94	4.27	1.04	3.23	231.31	78.93	1.56
2022	1	31	4.52	7.5	0.7	6.8	247.19	78.32	2.85
2022	2	1	3.94	6.16	1.84	4.32	124.56	78.34	2.9
2022	2	2	4.8	7.06	0.93	6.13	139.88	78.53	3.59
2022	2	3	2.54	4.21	1.12	3.09	192.62	78.98	1.77
2022	2	4	3.39	5.12	0.52	4.61	268.94	79.62	2.03
2022	2	5	5.84	8.39	3.17	5.23	289.69	79.12	3.84
2022	2	6	3.97	6.43	1.55	4.88	238.19	79.58	2.73
2022	2	7	3.98	8.8	1.38	7.41	287.31	79.58	2.48
2022	2	8	6.81	9.03	3.68	5.35	289.31	79.34	4.71
2022	2	9	4.23	6.87	2.86	4.01	299.5	79.21	2.7
2022	2	10	6.02	8.65	2.92	5.73	283.75	78.99	4.1
2022	2	11	5.54	9.07	1.56	7.51	168.56	79.1	4.02
2022	2	12	3.63	5.77	0.32	5.45	259.5	79.6	2.49
2022	2	13	5.63	8.3	3.52	4.78	273.31	79.49	3.66
2022	2	14	3.34	4.96	0.37	4.59	255.0	78.97	1.98
2022	2	15	3.43	4.55	1.11	3.45	258.19	78.12	2.05
2022	2	16	3.67	7.37	0.3	7.06	126.88	78.09	2.68
2022	2	17	3.91	6.21	2.22	3.99	249.31	78.97	2.87
2022	2	18	4.55	6.1	1.55	4.54	290.06	79.25	3.09
2022	2	19	4.75	7.61	3.09	4.52	267.19	78.98	3.12
2022	2	20	5.48	8.17	3.26	4.91	257.44	78.31	3.57
2022	2	21	4.62	7.49	1.87	5.62	173.88	77.75	3.21
2022	2	22	4.62	6.38	3.15	3.23	68.69	78.44	3.6
2022	2	23	3.91	6.06	0.3	5.77	140.31	78.33	2.99
2022	2	24	3.38	6.2	0.57	5.63	212.69	78.42	2.5
2022	2	25	2.15	3.27	0.9	2.38	178.31	79.03	1.46
2022	2	26	3.25	5.69	1.2	4.49	272.0	79.4	2.2
2022	2	27	3.26	5.97	0.45	5.52	217.81	79.53	1.95
2022	2	28	3.57	5.82	0.34	5.48	258.19	79.48	2.23
2022	3	1	3.55	6.16	0.25	5.91	215.94	79.47	2.33
