# Supplementary material for: Optimizing solar irradiance forecasting: ANN models enhanced with ADAM and Cuckoo search algorithm
Source: PLoS One. 2025 Dec 5;20(12):e0335342. doi: 10.1371/journal.pone.0335342 (PMC12680249; doi:10.1371/journal.pone.0335342)
Supplement: S1 Dataset — (ZIP) [file pone.0335342.s001.zip › data/solar_2.csv]

-BEGIN HEADER-
NASA/POWER CERES/MERRA2 Native Resolution Daily Data
Dates (month/day/year): 04/01/2018 through 03/01/2022
Location: Latitude 39.6841 Longitude -105.0651
Elevation from MERRA-2: Average for 0.5 x 0.625 degree lat/lon region = 2094.96 meters
The value for missing source data that cannot be computed or is outside of the sources availability range: -999
Parameter(s):
ALLSKY_SFC_SW_DWN CERES SYN1deg All Sky Surface Shortwave Downward Irradiance (kW-hr/m^2/day)
ALLSKY_SFC_UV_INDEX CERES SYN1deg All Sky Surface UV Index (dimensionless)
T2M MERRA-2 Temperature at 2 Meters (C)
T2M_MAX MERRA-2 Temperature at 2 Meters Maximum (C)
T2M_MIN MERRA-2 Temperature at 2 Meters Minimum (C)
TS MERRA-2 Earth Skin Temperature (C)
PRECTOTCORR MERRA-2 Precipitation Corrected (mm/day)
-END HEADER-
YEAR	MO	DY	ALLSKY_SFC_SW_DWN	ALLSKY_SFC_UV_INDEX	T2M	T2M_MAX	T2M_MIN	TS	PRECTOTCORR
2018	4	1	5.77	1.74	5.66	15.3	-3.55	7.22	0.13
2018	4	2	5.46	1.73	10.64	20.45	2.05	11.1	0.45
2018	4	3	7.09	1.8	0.94	7.92	-5.67	2.69	0.01
2018	4	4	6.36	1.66	5.97	16.08	-4.09	6.69	0.1
2018	4	5	5.63	1.65	8.29	16.84	-0.78	9.26	0.06
2018	4	6	2.93	1.02	2	5.48	-2.77	3.25	3.34
2018	4	7	4.56	1.51	6.96	17.29	-3.42	8.76	1.71
2018	4	8	6.14	2.08	7.81	13.66	2.21	8.78	1.7
2018	4	9	5.71	1.57	4.05	11.19	-1.62	5.15	1.45
2018	4	10	6.37	1.66	9.15	18.87	-1.81	10.05	0
2018	4	11	6.73	1.9	13.44	22.26	5.33	13.39	0.06
2018	4	12	6.5	1.91	12.55	21.62	1.9	13.12	0.23
2018	4	13	4.82	1.47	0.89	5.61	-3.48	1.83	3.74
2018	4	14	7.07	1.73	2.17	9.94	-4.14	3.05	0.66
2018	4	15	6.25	1.93	6.82	14.48	-1.99	8.16	0.15
2018	4	16	5.09	1.74	12.73	21.97	3.19	13.64	0
2018	4	17	5.92	1.8	8.45	17.22	-2.91	9.27	0.25
2018	4	18	7.57	1.79	3.33	12.86	-5.51	5.7	0
2018	4	19	7.15	2.02	7.31	17.34	-3.09	8.27	0.02
2018	4	20	2.81	0.94	4.69	11.03	-0.44	5.76	6.46
2018	4	21	2.52	0.8	1.28	5.08	-2.62	2.73	2.96
2018	4	22	6.92	2.05	8.19	16.93	-1.32	9.2	0.07
2018	4	23	5.7	1.74	12.12	20.86	2.59	13.33	0.46
2018	4	24	2.85	1.01	0.63	5.54	-3.3	2.4	4.98
2018	4	25	7.61	2.06	6.89	17.99	-5.21	8.16	0
2018	4	26	6.37	1.8	6.32	12.79	1.28	7.73	0
2018	4	27	7.84	2.17	11.22	21.4	0.58	12.4	0
2018	4	28	5.47	1.7	14.08	23.83	3.62	15.15	0.06
2018	4	29	6.48	1.98	15.84	24.87	7.97	16.54	0.01
2018	4	30	7.19	1.94	13.15	21.87	5.77	14.77	0.03
2018	5	1	5.34	1.55	10.54	19.33	4.63	12.47	0.43
2018	5	2	3.81	1.22	8.05	14.24	2.77	9.52	9.13
2018	5	3	3.63	1.16	3.98	7.48	2.02	4.12	17.74
2018	5	4	7.41	1.85	9.44	17.87	0.23	10.47	0.12
2018	5	5	6.43	1.9	13.67	22.59	3.87	15.43	0.01
2018	5	6	5.94	1.91	15.83	23.84	6.43	16.55	0
2018	5	7	4.19	1.41	16.95	25.09	8.36	17.14	0
2018	5	8	8.25	2.41	16.3	24.4	8.72	17.76	0
2018	5	9	5.81	1.95	16.28	24	7.26	16.5	0
2018	5	10	6.97	2.3	19.03	29.66	8.73	20.13	0.01
2018	5	11	7.1	2.49	15.78	25.94	7.17	17.35	0.28
2018	5	12	5.26	1.9	15.23	24.95	7.67	17.5	0.28
2018	5	13	4.75	1.67	14.05	22.48	6.77	16.85	1.9
2018	5	14	5.75	1.96	12.99	20.9	6.86	15.68	4.43
2018	5	15	6.82	2.14	14.58	23.3	5.15	16.76	1.08
2018	5	16	8.64	2.77	17.58	26.44	7.3	19.82	0
2018	5	17	7.76	2.66	19.16	28.7	8.73	20.72	0
2018	5	18	4.21	1.44	13.72	21.32	8.64	15.9	2.24
2018	5	19	3.26	1.3	7.26	11.97	2.5	9.12	5.16
2018	5	20	4.8	1.77	10.62	20.22	0.77	13.02	1.92
2018	5	21	6.53	2.17	16.37	25.65	7.05	18.26	0.08
2018	5	22	6.95	2.32	16.4	24.04	8.12	17.51	0.31
2018	5	23	6.55	2.17	17.3	25.9	7.35	19.04	0.13
2018	5	24	7.65	2.41	19.01	27.85	9.43	21.42	0
2018	5	25	8.55	2.84	20.79	29.89	10.08	23.01	0
2018	5	26	6.85	2.54	22.07	32.04	11.67	23.46	0.01
2018	5	27	7.61	2.75	20.26	29.8	11.74	21.88	0.02
2018	5	28	5.39	1.88	16.94	24.82	10.25	19.84	2.27
2018	5	29	6.65	2.16	15.53	22.72	7.77	17.48	0.58
2018	5	30	6.73	2.27	17.54	26.97	8.45	19.9	1.32
2018	5	31	8	2.93	21.17	30.59	9.98	23.09	0.01
2018	6	1	9.21	3.23	20.55	29.33	11.55	21.92	0
2018	6	2	9.34	3.1	16.5	26.96	5.59	19.16	0
2018	6	3	3.99	1.59	16.5	23.32	7.87	17.12	0.46
2018	6	4	8.2	2.88	21.48	30.77	10.83	23.09	0
2018	6	5	6.6	2.38	23.64	32.28	13.03	25.41	0.09
2018	6	6	6.48	2.34	22.21	30.76	13.26	23.59	0.35
2018	6	7	6.77	2.4	22.42	32.01	12.61	24.21	0.02
2018	6	8	7.71	2.66	23.35	33.11	12.36	25.23	0
2018	6	9	8.2	2.82	23.84	33.11	12.56	25.9	0
2018	6	10	8.91	3.05	24.19	33.07	15.8	25.97	0
2018	6	11	9.33	3.02	20.4	30.67	9.98	23.09	0
2018	6	12	8.16	2.81	20.58	29.94	11.26	22.72	0.01
2018	6	13	7.75	2.7	24.1	33.83	13.73	26.47	0.32
2018	6	14	6.39	2.46	25.47	33.27	17.8	26.76	0.02
2018	6	15	6.49	2.52	24.83	33.08	16.4	27.05	0.07
2018	6	16	4.49	1.85	21.09	28.65	14.79	22.13	0.5
2018	6	17	3.97	1.76	17.76	24.98	11.9	20.26	10.05
2018	6	18	6.82	2.69	19.97	30.12	10.99	22.64	4.27
2018	6	19	6.63	2.43	19.4	29.44	11.26	22.16	3.01
2018	6	20	7.78	2.64	17.65	24.59	10.65	20.37	0.06
2018	6	21	8.39	3.2	20.27	29.87	9.76	22.62	0.04
2018	6	22	6.81	2.65	20.56	29.44	11.96	22.4	0.28
2018	6	23	8.05	2.78	20.97	30.11	10.81	23.68	0.03
2018	6	24	5.48	1.8	15.41	23.63	10.23	18.12	3.6
2018	6	25	8.88	2.78	18.88	28.42	7.93	21.33	0
2018	6	26	8.54	3.08	24.53	34.16	12.45	26.31	0.02
2018	6	27	6.73	2.42	26.63	36.05	15.87	28.35	0.03
2018	6	28	7.39	2.66	27.38	36.6	17.15	28.51	0
2018	6	29	7.87	2.84	24.83	33.36	16.78	26	0
2018	6	30	7.01	2.38	18.62	27.94	11.8	21.66	0.43
2018	7	1	8.89	2.84	21.37	31.96	9.8	23.61	0.01
2018	7	2	8.04	2.73	24.66	34.18	13.47	27.25	0
2018	7	3	5.85	2.06	25.3	34.64	15.49	27.29	0.28
2018	7	4	6.49	2.28	24.55	32.4	16.3	26.64	0.24
2018	7	5	4.94	1.73	20.8	26.17	16.13	21.78	11.02
2018	7	6	7.33	2.73	23.3	31.55	13.8	25.62	0.36
2018	7	7	6.25	2.49	25.78	34.26	16.61	27.85	1.03
2018	7	8	7.17	2.91	25.41	33.59	16.38	27.26	1.65
2018	7	9	8.77	3.21	24.96	32.33	17.18	26.94	0
2018	7	10	8.25	2.97	25.44	34.53	15.62	27.58	0.01
2018	7	11	8.43	3.03	24.83	32.7	16.23	26.98	0.01
2018	7	12	5.24	1.95	21.44	28.93	15.62	23.58	1.57
2018	7	13	6.76	2.55	21.62	28.01	13.83	23.72	0.31
2018	7	14	7.16	2.6	24.79	32.83	15.51	27.18	0.57
2018	7	15	3.1	1.34	19.3	23.18	15.58	20.66	7.8
2018	7	16	7.63	2.84	22.33	29.88	14.55	24.51	2.08
2018	7	17	6.48	2.51	21.48	28.84	16.59	23.34	2.06
2018	7	18	7.33	2.76	24.55	33.41	15.14	26.33	0.14
2018	7	19	7.24	2.77	25.7	34.89	15.73	27.4	0
2018	7	20	5.43	2.15	24.87	32.68	18.02	26.03	0.22
2018	7	21	5.86	2.15	25.67	33.48	18.78	27.34	1.66
2018	7	22	5.27	2.01	23.37	31.47	16.91	24.62	2.57
2018	7	23	4.75	1.83	18.99	24.87	14.8	20.26	12.22
2018	7	24	6.64	2.54	22.13	30.99	14.32	24.08	2.9
2018	7	25	5.21	2.02	21.08	27.83	15.57	22.72	5.23
2018	7	26	6.37	2.27	19.87	25.62	13.87	21.61	3.08
2018	7	27	5.95	2.2	20.65	29.01	14.03	22	3.19
2018	7	28	4.94	1.75	20.37	29.91	12.65	22.07	2.07
2018	7	29	6.19	2.09	19.88	28.25	12.19	21.73	0.43
2018	7	30	7.52	2.51	17.02	23.51	11.56	19.1	0.43
2018	7	31	8.2	2.66	19.36	28.54	10.05	21.09	0
2018	8	1	4.37	1.6	20.32	29.05	12.39	21.3	0.23
2018	8	2	6.34	2.09	22.57	31.49	13.12	24.51	0.07
2018	8	3	3.36	1.14	19.38	23.2	15.94	19.48	5.8
2018	8	4	5.93	2.05	23.51	32.85	14.69	25.19	0.55
2018	8	5	5.81	2.28	22.83	30.28	16	23.96	0.63
2018	8	6	6.27	2.25	19.96	27.89	12.66	22.15	2.36
2018	8	7	6.94	2.35	20.58	28.85	13.51	22.17	2.8
2018	8	8	6.28	2.17	19.82	26.81	13.19	21.53	0.55
2018	8	9	7.07	2.42	21.5	29.36	13.44	23.41	0.05
2018	8	10	7.19	2.34	21.97	29.74	14.19	24.08	0.06
2018	8	11	8.11	2.53	22.02	30.73	13.35	24	0
2018	8	12	7.49	2.34	21.81	30.97	13.44	23.39	0
2018	8	13	7.08	2.28	21.15	29.48	12.37	22.7	0.07
2018	8	14	5.7	1.94	18.44	25.59	12.8	19.94	5.09
2018	8	15	5.86	2.08	21.58	30.15	13.72	22.91	1.11
2018	8	16	4.93	1.82	21.34	30.02	12.52	22.87	0.1
2018	8	17	4.75	1.6	20.87	28.92	14.82	22.55	3.04
2018	8	18	5.07	1.74	18.8	26.9	13.11	20	3.7
2018	8	19	5.03	1.66	15.48	22.54	9.75	16.59	0.07
2018	8	20	6.91	2.18	17.4	27.08	8.51	19.04	0
2018	8	21	2.97	1.16	16.24	23.93	10.65	16.58	2.41
2018	8	22	4.54	1.72	18.3	25.19	11.21	20.18	1.21
2018	8	23	7.18	2.34	20.43	29.05	13.03	21.8	0.03
2018	8	24	6.41	1.97	21.14	29.9	12.18	22.69	0.03
2018	8	25	4.85	1.78	21.77	28.53	15.45	22.34	0.18
2018	8	26	5.95	2.05	22.82	30.05	16.46	24.28	0.52
2018	8	27	6.72	2.27	21.98	31.12	14.27	23.36	0.05
2018	8	28	6.45	2.05	17.92	28.69	9.11	20.18	0
2018	8	29	6.69	2.23	20.66	31.05	10.64	22.58	0
2018	8	30	5.95	2.16	23.08	32.44	14.06	24.08	0
2018	8	31	4.08	1.58	19.92	29.23	14.96	20.19	0.39
2018	9	1	4.37	1.66	19.49	27.23	12.15	20.4	1.78
2018	9	2	5.26	1.73	18.69	25.11	12.98	20.03	0.1
2018	9	3	3.16	1.14	18.05	24.44	13.66	18.58	2.04
2018	9	4	5.18	1.61	17.9	25.06	11.11	19.08	1.18
2018	9	5	4	1.47	14.69	20.15	10.86	15.47	8.45
2018	9	6	4.3	1.58	14.65	20.38	10.19	15.4	2.51
2018	9	7	6.66	2.15	15.62	22.76	9.08	17.16	0.4
2018	9	8	5.92	2.02	18.55	27.99	9.04	19.98	0.07
2018	9	9	5.35	1.95	18.67	28.08	11.38	19.3	0.22
2018	9	10	5.86	1.91	20.97	30.35	12.01	21.99	0.01
2018	9	11	5.2	1.66	21.86	30.42	13.94	22.8	0.08
2018	9	12	6.82	2.14	21.77	31.22	13.22	22.57	0.02
2018	9	13	6.68	-999	21.55	32.11	12.48	22.08	0
2018	9	14	6.87	2.06	20.63	30.75	10.84	21.28	0.02
2018	9	15	6.66	2.09	21.26	31.08	12.07	22.1	0
2018	9	16	5.29	1.85	22.53	31.26	14.39	23.74	0
2018	9	17	4.74	1.8	22.81	31.33	14.58	24.06	0
2018	9	18	5.48	1.96	22.25	31.87	13.66	23.42	0
2018	9	19	4.34	1.62	20.62	29.09	14.65	21.66	1.62
2018	9	20	5.27	1.78	17.71	26.18	9.67	18.76	0.72
2018	9	21	6.21	1.81	14.97	25.91	4.68	16.08	0
2018	9	22	6.37	1.88	17.66	27.34	8.85	18.45	0
2018	9	23	5.56	1.67	18.98	28.3	10.61	19.94	0
2018	9	24	3.82	1.22	15.85	22.64	10.8	16.45	0.95
2018	9	25	6.27	1.62	10.19	17.98	3.3	11.83	0
2018	9	26	6.09	1.45	12.15	21.78	4.53	13.35	0
2018	9	27	5.71	1.46	14.65	24.94	5.4	15.36	0.02
2018	9	28	5.51	1.42	10.86	20.98	4.83	12.38	0.01
2018	9	29	4.87	1.38	17.33	27.1	8.7	16.99	0
2018	9	30	5.33	1.53	13.75	26.8	4.83	15.03	0
2018	10	1	2.72	0.98	15.7	23.39	9.44	15.95	0.13
2018	10	2	2.6	1.02	17.55	25.41	11.69	17.66	0.31
2018	10	3	4.91	1.5	17.8	27.81	9.55	18.98	0.34
2018	10	4	4.51	1.36	12.76	21.25	7.01	13.55	0.34
2018	10	5	4.26	1.2	11.05	22.73	2.79	12.97	3.74
2018	10	6	2.96	0.94	7.25	14.78	1.34	8.09	1.09
2018	10	7	3.09	0.89	7.86	17.4	1.89	9.49	5.2
2018	10	8	2.07	0.64	2.79	8.46	-0.85	4.34	5.43
2018	10	9	1.68	0.5	0.15	2.13	-2.26	0.85	2.27
2018	10	10	2	0.59	0.16	7.87	-4.29	0.73	2.08
2018	10	11	2.75	0.79	3.51	12.16	-2.08	3.78	1.05
2018	10	12	4.84	1.1	6.7	16.72	-0.96	5.92	0.16
2018	10	13	5.06	1.11	7.71	19.01	-1.8	8.21	0.79
2018	10	14	1.88	0.55	-6.42	-3.19	-9.39	-5.13	2.82
2018	10	15	4.68	0.95	-1.49	7.02	-7.52	-1.92	0
2018	10	16	4.89	1.06	3.85	10.04	-1.75	1.68	0.34
2018	10	17	2.93	0.84	5.15	12.79	-1.43	4.57	0.13
2018	10	18	3.9	1.01	8.73	17.81	0.96	9.19	0.03
2018	10	19	4.61	1.06	8.8	15.9	3.58	8.63	0.22
2018	10	20	4.76	1.1	9.02	18.68	1.44	8.89	0.01
2018	10	21	4.56	1.16	11.09	20.59	3.49	10.54	0.02
2018	10	22	3.53	0.92	11.55	19.61	5.61	10.57	0.05
2018	10	23	2.69	0.76	10.43	16.8	5.27	10.66	0.27
2018	10	24	2.81	0.77	7.67	11.33	3.98	7.53	1.51
2018	10	25	3.7	0.83	8.6	16.12	2.76	8.83	0.01
2018	10	26	3.92	0.85	8.72	17.51	2.23	8.4	0
2018	10	27	3.34	0.88	10.94	21.24	3.94	10.62	0
2018	10	28	4.28	0.96	10.65	21.71	2.82	10.67	0.02
2018	10	29	3.74	0.88	11.68	22.97	3.4	10.83	0
2018	10	30	1.17	0.36	0.82	3.43	-2.43	1.68	8.87
2018	10	31	2.71	0.55	0.29	6.76	-2.5	0.62	1.2
2018	11	1	3.18	0.59	2.76	9.39	-3.2	2.64	1.39
2018	11	2	3	0.55	6.51	15.04	-0.67	5.69	0.41
2018	11	3	2.43	0.53	3.18	7.81	-2.27	3.22	2.42
2018	11	4	1.9	0.44	1.79	8.96	-3.99	1.16	0.57
2018	11	5	3.14	0.58	1.75	8.19	-3.17	1.16	1.23
2018	11	6	2.89	0.57	0.43	7.18	-3.91	-0.13	0.28
2018	11	7	3.45	0.63	-1.14	6.27	-5.96	-0.88	0.04
2018	11	8	3.07	0.59	-3.01	2.56	-6.09	-2.82	0.09
2018	11	9	3.84	0.63	-1.39	6.53	-5.9	-1.58	0.01
2018	11	10	3.52	0.63	1.24	9.92	-3.91	1.19	0.09
2018	11	11	1.47	0.31	-5.58	-3.55	-8.53	-4.48	4.82
2018	11	12	2.43	0.36	-7.75	-2.99	-10.44	-7.44	0.98
2018	11	13	3.14	0.5	-2.24	5.44	-9.99	-3.34	0.07
2018	11	14	3.21	0.58	3.04	12.35	-2.82	0.55	0
2018	11	15	3.28	0.56	3.38	11.87	-1.38	1.86	0.01
2018	11	16	2.01	0.38	3.28	10.97	-1.36	1.27	0
2018	11	17	1.61	0.3	-1.83	4.64	-6.38	-0.76	0.99
2018	11	18	3.34	0.5	-0.78	7.56	-6.04	-1.67	0.07
2018	11	19	3.27	0.49	0.01	7.07	-3.63	-1.05	0
2018	11	20	3.3	0.49	1.96	10.98	-3.1	0.46	0
2018	11	21	3.31	0.49	3.58	12.92	-1.56	1.2	0
2018	11	22	2.16	0.41	4.02	13.38	-1.4	2.01	0.17
2018	11	23	2.54	0.4	1.55	7.86	-2.63	0.46	0.77
2018	11	24	2	0.35	1.78	12.57	-4.63	1.23	2.19
2018	11	25	2.86	0.41	-3.26	2.45	-6.68	-3.87	0.32
2018	11	26	3.17	0.47	-0.57	6.97	-5.49	-1.56	0
2018	11	27	1.92	0.38	2.67	10.19	-1.7	1.52	0.07
2018	11	28	1.89	0.4	4.57	12.62	-0.18	3.3	0.17
2018	11	29	2.78	0.45	1.62	9.05	-3.38	1.05	0.24
2018	11	30	1.66	0.28	-0.56	7.02	-3.92	-0.59	0.67
2018	12	1	2.59	0.32	-2.02	4.01	-5.48	-2.4	0.08
2018	12	2	2.88	0.34	-4.35	-0.07	-6.52	-3.52	0.34
2018	12	3	2.09	0.27	-4.92	-0.99	-8.74	-4.74	0.51
2018	12	4	3.05	0.35	-6.17	0.62	-9.66	-6.52	0.05
2018	12	5	2.34	0.34	-3.06	4.69	-9.27	-4.99	0.24
2018	12	6	2.04	0.3	-5.17	2.82	-11.27	-5.18	0.36
2018	12	7	2.77	0.36	-2.13	4.92	-6.38	-2.95	0.02
2018	12	8	2.81	0.39	-1.1	5.73	-6.09	-2.03	0.04
2018	12	9	2.8	0.38	-2.69	3.09	-6.53	-3.52	0.01
2018	12	10	2.37	0.34	1.1	10.94	-7.09	-2.13	0
2018	12	11	2.86	0.37	1.55	8.54	-2.48	0.16	0
2018	12	12	1.91	0.27	0.59	8.15	-3.2	-0.25	0.39
2018	12	13	2.95	0.34	-3.29	2.64	-7.76	-3.44	0.07
2018	12	14	2.88	0.34	1.22	10.08	-4.46	-1.31	0.01
2018	12	15	2	0.27	1.55	6.73	-1.5	-0.7	0.18
2018	12	16	2.9	0.34	2.58	11.84	-2	0.05	0.03
2018	12	17	2.45	0.32	2.37	10.64	-1.62	0.44	0
2018	12	18	2.63	0.32	2.7	9.62	-2.35	0.97	0.02
2018	12	19	2.04	0.27	0.19	5.05	-4.73	-0.51	0.77
2018	12	20	2.82	0.36	-0.74	6.51	-5.06	-1.95	0.01
2018	12	21	2.43	0.35	2.43	10.4	-1.88	0.48	0.01
2018	12	22	1.94	0.27	-1.98	1.76	-6.93	-3.07	0.79
2018	12	23	2.75	0.31	-1.45	7.16	-7.49	-3.06	0
2018	12	24	2.12	0.27	-0.57	4.74	-2.7	-1.87	0.29
2018	12	25	2.66	0.33	-0.6	5.35	-3.49	-1.26	0.17
2018	12	26	2.48	0.32	-1.67	6.33	-6.09	-1.33	0.38
2018	12	27	2.37	0.29	-8.11	-4.09	-11.35	-7.36	0.04
2018	12	28	2.22	0.28	-10.24	-6.77	-12.78	-9	0.62
2018	12	29	2.99	0.31	-6.68	1.8	-13.85	-7.1	0.01
2018	12	30	2.53	0.31	-0.85	7.58	-5.27	-1.91	0.05
2018	12	31	1.03	0.16	-11.49	-5.32	-17.38	-10.61	1.92
2019	1	1	2.88	0.3	-11.4	-2.9	-17.25	-10.52	0.13
2019	1	2	2.99	0.3	-4.19	3.09	-11.13	-7.31	0
2019	1	3	2.98	0.34	-0.26	8.75	-6.89	-2.42	0
2019	1	4	2.74	0.38	3.87	12.66	-1.24	0.57	0
2019	1	5	2.75	0.41	4.72	11.62	0.89	1.06	0
2019	1	6	2.31	0.42	2.39	9.91	-2.8	0.7	0.29
2019	1	7	2.17	0.34	-0.24	6.49	-4.52	-1.07	0.31
2019	1	8	2.92	0.42	0.33	7.76	-3.66	-1.02	0.19
2019	1	9	2.5	0.41	2.73	11.4	-2.52	0.58	0
2019	1	10	2.22	0.43	4.42	12.62	0.35	2.56	0.25
2019	1	11	1.2	0.24	-2.04	-0.26	-3.99	-2.07	13.37
2019	1	12	1.96	0.36	-3.59	-0.85	-5.84	-4.85	1.31
2019	1	13	2.97	0.41	-4.26	1.3	-8.16	-7.52	0.04
2019	1	14	3.22	0.44	-3.68	4.17	-9.34	-7.13	0
2019	1	15	2.96	0.52	-1.39	7.43	-7.67	-3.51	0.04
2019	1	16	2.76	0.52	0.38	5.54	-3.2	-1.01	0.54
2019	1	17	3.05	0.5	0.94	9.39	-4.38	-1.09	0.04
2019	1	18	1.21	0.27	-2.27	-0.33	-6.74	-3.66	5.15
2019	1	19	3.08	0.46	-2.99	4.18	-9.03	-4.01	0.02
2019	1	20	2.92	0.51	1.15	8.74	-3.07	-0.67	0.01
2019	1	21	2.83	0.56	1.21	9.59	-4.21	0.26	1.17
2019	1	22	2.52	0.4	-7.44	-3.56	-11.3	-7.51	3.87
2019	1	23	2.91	0.44	-5.39	1.82	-11.35	-6.11	0.33
2019	1	24	2.35	0.42	-7.25	-2.86	-9.94	-7.89	3.01
2019	1	25	3.41	0.5	-6.1	0.9	-11.68	-7.79	0.4
2019	1	26	2.97	0.46	-4.38	2.75	-9.46	-5.56	0.17
2019	1	27	2.22	0.41	0.28	6.43	-4.46	-0.79	0.06
2019	1	28	2.38	0.44	-7.31	-2.53	-14.01	-7.67	3.83
2019	1	29	3.69	0.62	-8.01	0.14	-14.48	-8.98	0
2019	1	30	3.63	0.6	-3.55	5.43	-11.01	-4.93	0
2019	1	31	3.82	0.62	-0.85	8.15	-6.75	-2.13	0
2019	2	1	3.87	0.7	1.72	10.83	-3.84	0.11	0
2019	2	2	3.57	0.73	2.75	11.98	-2.83	1.07	0.19
2019	2	3	3.77	0.74	3.08	11.8	-2.52	2.23	0.13
2019	2	4	3.59	0.77	2.4	11.8	-2.36	1.7	0.19
2019	2	5	3.91	0.84	1.57	8.15	-2.84	1.11	0.12
2019	2	6	1.76	0.41	-3.86	3.12	-12.99	-2.97	2.92
2019	2	7	2.57	0.51	-10.39	-4.4	-14.83	-9.11	0.23
2019	2	8	4.08	0.73	-5.46	5.55	-14.13	-5.75	0.14
2019	2	9	3.1	0.62	-1.08	8.11	-6.62	-1.74	0.13
2019	2	10	4.29	0.77	-1.98	7.35	-8.11	-1.88	0.02
2019	2	11	4.04	0.75	-3.64	2.7	-6.91	-3.63	0.03
2019	2	12	4.12	0.63	-1.95	5.97	-9.28	-2.44	0
2019	2	13	3.54	0.62	1.67	10.3	-5.52	0.74	0.08
2019	2	14	2.25	0.58	3.2	10.84	-1.2	2.75	1.39
2019	2	15	4.14	0.87	2.3	10.59	-3.1	1.58	0.34
2019	2	16	2.53	0.58	-2.46	4.76	-7.65	-2.35	1.35
2019	2	17	3.73	0.59	-5.98	-0.28	-10.99	-4.55	0.72
2019	2	18	3.86	0.59	-8.02	-1.63	-12.16	-6.3	1.74
2019	2	19	3.08	0.48	-8.99	-4.12	-13.46	-7.9	1.09
2019	2	20	4.79	0.76	-8.6	-1.2	-15.12	-8.31	0.14
2019	2	21	4.13	0.73	-6.16	-0.38	-9.98	-5.98	0.61
2019	2	22	3.82	0.67	-4.01	3.73	-9.45	-3.51	6.42
2019	2	23	4.84	0.86	-6.07	-0.25	-11.02	-6.1	3.22
2019	2	24	4.79	0.92	-5.33	3.05	-13.19	-6.64	0.21
2019	2	25	4.7	1.05	-1.7	8.65	-9.27	-2.54	0.08
2019	2	26	5.07	1.25	2.32	12.44	-5.34	0.92	0.01
2019	2	27	4.71	1.29	0.71	10.29	-4.99	1.3	0.2
2019	2	28	4.07	1.23	2.9	10.13	-2.39	1.83	0.32
2019	3	1	3.77	1.1	2.35	9.42	-2.23	2.75	0.95
2019	3	2	3.08	0.98	-3.56	3.39	-10.93	-2.02	5.34
2019	3	3	2.96	1.02	-10.4	-5.42	-13.81	-8.12	2.98
2019	3	4	5.3	1.25	-8.03	-1.33	-12.77	-7.22	0.28
2019	3	5	5.41	1.15	-4.04	4.21	-12.86	-3.85	0.37
2019	3	6	3.96	1.09	1.94	11.58	-4.6	1.57	1.64
2019	3	7	4.31	1.09	2.63	11.03	-3.16	1.21	2.86
2019	3	8	3.81	0.93	3.37	12.3	-3.36	3.08	1.56
2019	3	9	5.68	1.19	-0.19	6.5	-5.37	0.08	0.32
2019	3	10	5.49	1.36	0.88	9.6	-5.71	0.9	0.34
2019	3	11	4.19	1.11	2.8	10.03	-4.03	2.08	0.52
2019	3	12	4.71	1.19	6.65	16.71	-1.22	6.69	3.44
2019	3	13	1.54	0.51	-2.57	0.51	-5.82	-2.81	24.83
2019	3	14	4.36	1.23	-6.45	-2.27	-14.08	-7.81	0.55
2019	3	15	6.18	1.52	-5.32	5.34	-16.61	-6.91	0.05
2019	3	16	6.09	1.45	-0.44	8.16	-6.57	-0.6	0.1
2019	3	17	6.09	1.39	1.37	9.7	-4.27	1.94	0.01
2019	3	18	5.39	1.4	2.26	11.61	-4.62	3.37	0.03
2019	3	19	5.6	1.38	-0.28	5.94	-5.33	0.65	0.03
2019	3	20	6.46	1.43	2.92	11.26	-5.38	2.6	0
2019	3	21	4.53	1.2	4.49	12.19	-2.57	4	0.12
2019	3	22	4.72	1.27	3.97	10.68	-0.7	4.4	4.68
2019	3	23	5.61	1.41	1.66	8.01	-2.75	1.73	1.12
2019	3	24	4.53	1.3	3.15	10.55	-3.37	3.91	0.73
2019	3	25	6.62	1.65	3.06	11.27	-4.3	3.58	0
2019	3	26	6.2	1.71	7.92	19.12	-2.29	8.12	0
2019	3	27	6.27	1.85	10.94	20.77	2.65	10.99	0
2019	3	28	6.35	2.12	9.44	19.62	1.44	10.62	0.17
2019	3	29	4.37	1.47	2.88	11.34	-4.02	4.58	5.45
2019	3	30	4.53	1.16	-2.24	3.67	-6.27	-0.68	1.32
2019	3	31	5.41	1.34	0.06	6.62	-5.56	1.04	0.31
2019	4	1	5.44	1.29	3.51	11.06	-4.08	4.44	0.08
2019	4	2	4.16	1.31	5.19	12.57	-2.43	6.83	0.24
2019	4	3	3.81	1.13	4.98	9.9	-0.8	4.52	0.39
2019	4	4	5.2	1.37	8.37	17.59	-1.35	9.87	0
2019	4	5	5.9	1.79	11.06	19.72	3.53	12.44	0.02
2019	4	6	5.56	1.6	9.83	17.51	2.93	11.55	0.17
2019	4	7	6.9	1.84	10.28	19.77	0	12.1	0.1
2019	4	8	6.62	2.03	12.04	21.23	2.8	13.18	0
2019	4	9	5.69	1.96	12.9	22.06	5.12	12.74	0
2019	4	10	2.52	0.97	2.38	11.45	-8.01	3.78	9.28
2019	4	11	4.84	1.31	-2.3	3.62	-7.88	-1.42	0.76
2019	4	12	5.45	1.28	-0.31	5.22	-6.62	0.98	1.19
2019	4	13	4.48	1.15	0.01	4.99	-5.22	1.28	1.78
2019	4	14	6.73	1.66	5.78	14.88	-4.06	6.01	0.11
2019	4	15	6.41	1.87	10.98	20.07	2.52	11.52	0.06
2019	4	16	5.29	1.76	8.87	16.44	1.95	9.04	0.01
2019	4	17	5.44	1.73	6.7	13.48	2.51	7.45	0.28
2019	4	18	6.13	1.91	6.87	14.25	-0.8	7.56	0.11
2019	4	19	7.8	2.45	11.28	20.86	0.33	12.33	0
2019	4	20	5.76	2.09	14.25	23.95	5.65	15.14	0.02
2019	4	21	4.81	1.73	10.42	18.51	3.67	11.85	2.91
2019	4	22	3.86	1.37	6	11.54	2.58	8.08	0.89
2019	4	23	6.59	2.04	9.28	17.78	0.05	11.2	0.18
2019	4	24	4.98	1.64	12.39	19.81	3.37	13.81	0.07
2019	4	25	6.7	2.15	10.23	17.99	3.32	12.73	0.1
2019	4	26	5.36	1.86	13.49	22.77	4.59	14.84	1.29
2019	4	27	7.06	2.23	11.83	20.94	4.25	13.93	0.27
2019	4	28	5.88	1.93	12.15	20.9	2.24	13.06	1.06
2019	4	29	3.66	1.41	2.94	9.26	-3.3	4.83	5.6
2019	4	30	3.98	1.5	5.81	14.08	-0.88	8.15	2.85
2019	5	1	5.09	1.6	4.88	11.99	-1.84	7.08	1.64
2019	5	2	6.17	1.67	6.94	16.2	-3.27	8.97	0.31
2019	5	3	8.08	2.05	9.4	18.48	-0.92	11.84	0
2019	5	4	6.51	1.81	11.62	20.23	2.16	13.76	0
2019	5	5	6.62	1.82	12.87	21.37	4.62	14.76	0.17
2019	5	6	5.33	1.69	12.51	20.85	5.19	13.6	0.95
2019	5	7	3.77	1.39	9.24	13.21	5.54	10.07	6.13
2019	5	8	3.1	1.05	3.85	7.31	-2.56	5.33	9.69
2019	5	9	2.66	0.92	-0.19	4.53	-4.21	1.37	4.46
2019	5	10	5.09	1.62	4.66	12.17	-3.16	6.05	1.41
2019	5	11	6.3	1.86	7.69	16.89	-1.36	9.25	0.34
2019	5	12	8.05	2.27	11.51	20.44	1.45	12.86	0.01
2019	5	13	6.89	2.06	15.23	23.02	6.81	16.16	0
2019	5	14	6.83	2.1	16.33	24.19	7.23	17.39	0.06
2019	5	15	6.57	2.17	17.77	26.32	7.05	19.16	0.08
2019	5	16	4.78	1.9	16.97	22.81	10.3	17.07	0.13
2019	5	17	5.36	1.91	13.12	21.76	4.05	14.74	0.73
2019	5	18	5.8	1.89	6.34	11.52	0.91	7.06	1.07
2019	5	19	3.8	1.34	7.08	14.76	-0.56	8.65	1.18
2019	5	20	2.38	0.88	3.45	8.8	-1.82	5.16	18.01
2019	5	21	4.9	1.59	0.93	7.36	-3.23	1.44	5.46
2019	5	22	4.12	1.27	4.76	11.65	-3.96	6.37	2.95
2019	5	23	2.22	0.84	5.32	11.65	-0.56	6.51	1.88
2019	5	24	7.83	2.43	9.65	18.96	-1	10.88	0.26
2019	5	25	7.09	2.29	13.32	22.23	3.4	13.78	0.01
2019	5	26	6	2.08	14.3	24.46	4.59	15.18	2.15
2019	5	27	5.8	2.03	12.45	20.82	4.87	13.73	1.65
2019	5	28	5.14	1.7	7.3	12.97	2.52	9.06	4.41
2019	5	29	4.17	1.55	6.9	11.83	1.57	8.8	1.73
2019	5	30	5.98	1.98	11.4	19.46	1.65	13.55	0.83
2019	5	31	6.39	2.05	14.44	22.38	5.13	16.51	0.43
2019	6	1	6.43	2.04	15.48	23.96	6.29	17.08	1.59
2019	6	2	5.04	1.69	17.7	27.57	8.37	18.62	0.85
2019	6	3	5.02	1.76	17.19	25.78	8.48	18.33	2.45
2019	6	4	6.24	2.02	17.63	26.21	9.6	19.43	0.41
2019	6	5	6.12	2.09	15.01	21.1	8.2	16.15	3.07
2019	6	6	7.68	2.64	17.74	25.83	7.58	20.15	0.35
2019	6	7	6.88	2.45	19.31	27	11.6	20.68	2.1
2019	6	8	8.08	2.87	19.03	28.75	8.58	21.44	0.78
2019	6	9	6.25	2.23	10.41	17.58	4.58	13.26	0.28
2019	6	10	8.69	2.8	15.6	26.62	4.33	17.39	0
2019	6	11	8.25	2.7	15.98	24.32	8.03	17.88	0.03
2019	6	12	7.53	2.45	15.3	22.9	7.63	18.18	0.08
2019	6	13	6.97	2.4	19.45	28.11	10	21.55	0.15
2019	6	14	6.12	2.03	18.99	26.97	12.6	20.22	0.29
2019	6	15	5.52	1.84	15.89	20.74	10.56	16.83	3.46
2019	6	16	6.37	2.02	17.26	26.09	8.82	19.32	2.06
2019	6	17	4.7	1.62	15.11	20.61	10.07	16.4	8.72
2019	6	18	4.07	1.48	14.12	20.03	9.4	15.57	10.6
2019	6	19	7.38	2.4	17.57	25.69	9.23	18.91	0.14
2019	6	20	7.05	2.32	19.05	27.85	9.67	20.04	0.35
2019	6	21	4.36	1.6	15.37	23.04	7.48	17.5	4.48
2019	6	22	4.46	1.7	11.33	19.04	7.4	12.58	7.86
2019	6	23	5.73	1.9	11.08	17.26	4.03	12.66	0.83
2019	6	24	7.62	2.43	16.85	25.65	6.26	18.44	0.19
2019	6	25	5.86	2.09	19	28.58	9.02	19.94	0.22
2019	6	26	6.84	2.41	21.39	30.42	11.39	21.14	0.05
2019	6	27	7.51	2.53	22.49	30.64	11.98	23.22	0.02
2019	6	28	8.01	2.82	24.57	33.66	14.51	26.22	0.29
2019	6	29	6.27	2.46	23.42	32.98	16.33	25.19	0.58
2019	6	30	5.03	2.02	23.5	32.17	16.3	25.25	1.93
2019	7	1	6.43	2.7	19.9	25.55	13.26	21.15	7.46
2019	7	2	6.84	2.66	20.95	28.58	13.62	22.62	3.83
2019	7	3	7.37	2.77	23.26	31.67	13.65	25.23	0.23
2019	7	4	7.88	2.95	21.79	29.78	13.62	23.79	2.8
2019	7	5	7.4	2.73	20.63	30.2	12.24	22.8	4.47
2019	7	6	5.91	2.12	18.26	25.08	13.32	19.08	1.34
2019	7	7	5.94	2.23	20.05	27.75	13.2	21.21	3.68
2019	7	8	5.98	2.27	20.4	26.3	13.91	21.42	1.28
2019	7	9	8.89	3.12	21.48	31.32	10.63	23.43	0
2019	7	10	8.52	3.02	20.62	29.62	9.78	22.81	0.14
2019	7	11	7.17	2.59	24.13	32.33	15.8	25.38	0.21
2019	7	12	6.18	2.18	22.66	32.69	16.87	24.19	0.18
2019	7	13	6.43	2.38	23.51	33.17	16.01	25.24	0.96
2019	7	14	4.99	1.92	21.65	29.69	16.83	22.4	3.47
2019	7	15	6.33	2.45	22.56	31.39	14.99	24.11	4.03
2019	7	16	6.81	2.7	24.55	32.57	14.77	26.65	0.49
2019	7	17	7.43	2.8	25.77	34.05	18.08	27.26	0.07
2019	7	18	8.68	3.15	25.76	35.17	15.3	27.65	0
2019	7	19	8.31	2.99	27.05	35.91	16.88	28.76	0.04
2019	7	20	5.83	2.21	23.49	30.28	18.27	25.02	7.99
2019	7	21	6.96	2.59	21.62	29.05	14.17	23.22	8.69
2019	7	22	6.08	2.27	20.29	26.46	14.27	21.48	4.86
2019	7	23	7.03	2.61	21.93	29.48	13.19	23.65	0.93
2019	7	24	6.26	2.49	23.76	32.55	15.4	25.54	1.57
2019	7	25	4.5	1.77	20.99	26.71	16.8	21.9	2.03
2019	7	26	5.7	2.14	23.44	31.35	14.65	25.05	0.41
2019	7	27	5.93	2.26	20.87	27.02	15.73	21.77	4.6
2019	7	28	7.61	2.67	22.44	30.49	14.19	24.24	0.38
2019	7	29	6.93	2.55	22.51	30.77	14.87	23.87	2.69
2019	7	30	5.46	2.2	23.26	32.93	15.78	24.64	0.5
2019	7	31	5.94	2.24	23.76	30.65	17.54	24.99	0.59
2019	8	1	4.8	1.98	21.65	27.83	16.05	22.28	7.22
2019	8	2	6.57	2.52	21.78	28.58	14.46	23.23	0.99
2019	8	3	6.88	2.55	23.4	30.76	15.44	24.85	0.19
2019	8	4	5.26	2.04	24.91	33.73	16.88	26.48	0.48
2019	8	5	6.57	2.51	22.68	30.26	15.8	24.19	1.48
2019	8	6	6.62	2.46	24.49	33.25	15.08	26.1	0.12
2019	8	7	5.24	2.01	23.42	30.61	17.31	25.15	0.36
2019	8	8	4.87	1.86	20.43	26.11	16.13	21.51	6.98
2019	8	9	7.12	2.59	22.89	31.65	14.87	24.59	1.62
2019	8	10	4.72	1.94	21.51	27.37	16	22.84	2.16
2019	8	11	4.1	1.68	20.51	26.46	15.34	21.37	4.9
2019	8	12	6.85	2.52	22.33	30.37	14.06	24.05	0.49
2019	8	13	7.09	2.47	21.33	30.4	13.41	23.02	0.25
2019	8	14	7.02	2.43	22.01	31.29	12.94	23.39	0.11
2019	8	15	7.58	2.53	23.23	32.49	14.42	24.41	0
2019	8	16	6.34	2.22	23.02	32.36	14.12	24.51	0.37
2019	8	17	5.94	2	22.52	31.3	14.89	23.76	0.22
2019	8	18	7.59	2.51	22.51	32.76	12.07	24.18	0.08
2019	8	19	6.61	2.31	24.8	33.29	16	25.95	0
2019	8	20	6.31	2.26	25.19	33.46	17.3	26.05	0.36
2019	8	21	4.69	1.77	21.39	29.73	14.46	23.19	2.95
2019	8	22	5.96	2.05	21.19	31.32	12.21	22.73	0.84
2019	8	23	4.79	1.68	20.69	29.57	14.65	21.8	0.42
2019	8	24	5.48	1.83	20.83	28.76	12.78	21.62	0.03
2019	8	25	6.96	2.29	23.96	33.21	15.37	24.67	0
2019	8	26	7.54	2.42	19.37	27.94	12.29	21.4	0
2019	8	27	7.38	2.3	17.8	26.18	11.08	19.97	0
2019	8	28	7.6	2.33	21.08	31.15	10.74	22.14	0
2019	8	29	4.35	1.59	22.23	31.65	14.42	22.88	0
2019	8	30	5.84	1.95	21.45	30.61	13.05	23.16	0.08
2019	8	31	5.67	1.91	22.34	31.11	13.47	23.81	0.15
2019	9	1	5.64	1.92	24.65	33.83	16.46	26.05	0.02
2019	9	2	6.43	2.14	25.26	34.33	16.61	26.08	0.01
2019	9	3	6.26	2.16	20.62	26.87	15.05	22.1	0.61
2019	9	4	4.18	1.62	21.76	31.68	16.07	22.91	4.44
2019	9	5	4.64	1.68	24.06	32.76	17.21	25.18	0.37
2019	9	6	4.13	1.55	19.92	25.98	14.03	20.8	8.92
2019	9	7	5.83	2.06	21.19	28.79	14.87	22.55	0.5
2019	9	8	4.67	1.64	16.55	23.12	10.88	17.44	7.84
2019	9	9	6.74	2.07	18.42	27.83	9.9	19.87	0.06
2019	9	10	5.97	1.85	19.25	28.78	11.65	20.17	0.07
2019	9	11	4.94	1.59	18.4	28.09	10.51	19.5	0.29
2019	9	12	6.82	1.88	14.19	22.98	6.4	15.69	0.01
2019	9	13	6.78	1.84	16.12	26.38	6.8	17.25	0.09
2019	9	14	6.61	-999	18.65	29.12	8.9	19.37	0.02
2019	9	15	5.15	1.64	20.2	29.23	12.05	20.62	0
2019	9	16	4.17	1.49	20.67	27.94	13.44	21.6	0.09
2019	9	17	4.93	1.66	19.52	27.83	13.4	20.25	0
2019	9	18	4.8	1.54	18.48	27.02	9.81	19.22	0.05
2019	9	19	5.52	1.77	19.54	28.79	11.07	20.68	0.01
2019	9	20	5.94	1.82	18.68	27.93	10.88	19.32	0
2019	9	21	5.78	1.7	15.09	24.93	6.55	16.12	0.16
2019	9	22	6.38	1.7	13.29	23.23	4.15	14.7	0.03
2019	9	23	4.03	1.42	16.19	24.18	8.4	15.98	0
2019	9	24	6.15	1.77	17.5	27.34	8.83	18.39	0
2019	9	25	6.05	1.73	17.42	27.69	8.81	18.56	0
2019	9	26	5.42	1.62	18.8	29.4	9.71	19.78	0
2019	9	27	4.31	1.33	16.34	26.15	9.46	18.26	0.31
2019	9	28	5.45	1.52	15.32	25.46	7.38	16.19	0.18
2019	9	29	5.84	1.54	18.3	27.04	10.98	18.48	0
2019	9	30	5.87	1.59	16.44	27.44	7.91	17.23	0.13
2019	10	1	4.73	1.38	13.11	24.54	6.08	14.68	0.79
2019	10	2	5.61	1.62	10.52	20.57	3.32	11.39	0.1
2019	10	3	5.78	1.64	10.77	23.33	0.65	11.72	0.07
2019	10	4	5.14	1.47	14.43	25.6	6.87	14.41	0.01
2019	10	5	5.55	1.42	10.29	19.77	2.62	11.05	0
2019	10	6	5.7	1.38	7.51	15.4	1.83	8.23	0
2019	10	7	5.55	-999	11.24	23.32	0.8	11.3	0
2019	10	8	5.41	1.29	13.04	23.51	5.12	12.34	0
2019	10	9	4.74	1.15	13.41	24.51	1.33	13.8	0.39
2019	10	10	2.03	0.59	-5.23	-1.38	-8.51	-4.29	4.15
2019	10	11	5.26	1.02	-0.27	9.82	-8.79	-0.69	0
2019	10	12	5.36	1.1	6.1	17.1	-2.67	5.23	0.06
2019	10	13	5.34	1.09	8.51	19.94	-0.95	8.1	0.05
2019	10	14	5	1.08	10.44	21.09	2.26	10.32	0
2019	10	15	5.05	1.07	7.55	16.8	-0.27	7.51	0
2019	10	16	4.11	1.04	12.24	23.82	2.96	11.64	0
2019	10	17	3.72	1.04	13.33	24.54	5.98	12.62	0
2019	10	18	3.05	0.83	9.22	17.43	0.91	9.38	0.22
2019	10	19	4.76	1.05	6.92	15.96	0.33	6.76	0.02
2019	10	20	3.21	0.76	2.71	7.71	-2.69	2.8	1.03
2019	10	21	3.62	0.73	1.08	7.94	-4.72	1.26	0.53
2019	10	22	4.01	0.84	4.87	14.78	-3.29	4.83	0.38
2019	10	23	3.38	0.8	2.55	10.06	-3.7	2.91	9.52
2019	10	24	3.48	0.7	-2.27	4.13	-6.02	-1.74	0.92
2019	10	25	4.53	0.93	4.75	15.07	-5.2	3.7	0
2019	10	26	4.36	0.93	8.41	20.3	-2.35	7.88	0.43
2019	10	27	1.57	0.45	-4.48	2.82	-9.43	-2.74	3.84
2019	10	28	3.77	0.87	-6.24	0.05	-9.63	-5.48	4.95
2019	10	29	1.42	0.35	-9.94	-6.07	-14.63	-8.71	4.97
2019	10	30	3.84	0.71	-11.96	-5.9	-15.68	-11.6	1.07
2019	10	31	4.05	0.68	-1.58	7.6	-11.83	-3.48	0
2019	11	1	4	0.8	-2.4	2.62	-6.01	-3.33	0.48
2019	11	2	4.01	0.79	1.26	12.44	-6.71	-0.85	0
2019	11	3	3.98	0.9	4.24	13.08	-1.31	1.73	0.27
2019	11	4	3.58	0.77	2.74	11.38	-2.09	1.93	0
2019	11	5	3.81	0.7	4.39	14.06	-2.19	3.48	0
2019	11	6	3.57	0.65	3.26	13.94	-3.88	3.28	0.05
2019	11	7	3.84	0.66	1.91	12.33	-4.7	1.63	0
2019	11	8	3.86	0.7	6.09	17.34	-2.25	4.44	0
2019	11	9	3.76	0.7	9.94	21.99	2.14	7.56	0
2019	11	10	3.5	0.65	7.64	19.66	-3.14	6.74	0.14
2019	11	11	3.17	0.57	-5.95	-0.63	-11.36	-4.6	0.66
2019	11	12	3.71	0.57	3.34	14.66	-3.93	1.02	0
2019	11	13	3.35	0.55	3.75	11.69	-1.87	3.22	0.03
2019	11	14	3.54	0.52	2.55	11.91	-3.56	1.97	0.03
2019	11	15	3	0.47	6.37	13.53	0.2	4.25	0
2019	11	16	2.65	0.41	5.53	14.64	-1.05	4.82	0.34
2019	11	17	3.19	0.48	4.26	13.48	-3.92	3.67	0
2019	11	18	3.38	0.55	7.55	16.55	1.88	6.57	0
2019	11	19	2.63	0.48	7.99	18.55	0.44	7.18	0
2019	11	20	0.96	0.21	3.53	8.57	-4.35	2.81	2.07
2019	11	21	0.66	0.13	-3.34	1.27	-5.81	-2.4	3.83
2019	11	22	1.5	0.23	-2.04	3.14	-4.74	-2.51	4.27
2019	11	23	3.27	0.41	1.75	12.14	-4.34	-0.17	0.01
2019	11	24	2.91	0.43	2.37	10	-2.06	0.83	0.29
2019	11	25	1.87	0.32	-0.53	5.08	-3.97	-1.17	4.64
2019	11	26	1.26	0.21	-8.73	-4.49	-14.38	-10.19	11.52
2019	11	27	2.24	0.28	-8.31	-0.35	-15.17	-10.36	0.26
2019	11	28	2.77	0.34	-1.7	5	-5.5	-2.56	0.2
2019	11	29	2.48	0.32	0.19	5.14	-3.85	-0.58	3.44
2019	11	30	1.41	0.16	-4.33	-1.88	-7.48	-5.13	0.48
2019	12	1	3.08	0.31	-3.04	5.04	-7.76	-5.27	0
2019	12	2	2.98	0.35	1.48	9.15	-3.03	-0.83	0.2
2019	12	3	2.87	0.34	1.8	8.59	-2.9	-1.07	0.23
2019	12	4	2.22	0.3	2.25	9.69	-2.95	0.32	0.04
2019	12	5	1.06	0.19	-0.16	2.32	-3.74	-1.23	2.57
2019	12	6	2.85	0.34	0.37	8.19	-4.06	-0.78	0.08
2019	12	7	2.57	0.31	2.94	11.65	-1.57	1.24	0.03
2019	12	8	2.09	0.26	2.59	9.01	-2.35	0.82	0.79
2019	12	9	2.29	0.25	-2.95	2.58	-5.76	-2.86	0.38
2019	12	10	2.8	0.29	-2.44	3.82	-7.1	-2.96	0.05
2019	12	11	2.48	0.27	0.19	8.46	-3.79	-1.4	0.01
2019	12	12	2.29	0.27	-0.1	6.9	-3.45	-1.37	1.03
2019	12	13	2.09	0.24	-1.83	3.35	-4.66	-2.73	1.38
2019	12	14	1.56	0.22	-1.92	5.51	-6.2	-2.41	2.38
2019	12	15	1.5	0.2	-6.38	-5.07	-7.88	-6.23	1.95
2019	12	16	2.35	0.24	-7.58	-3.61	-13.88	-7.85	0.92
2019	12	17	2.81	0.25	-6.2	2.36	-13.86	-7.15	0.03
2019	12	18	2.71	0.26	-0.26	9.8	-5.63	-2.85	0
2019	12	19	2.3	0.26	-1.61	3.69	-5.52	-2.97	0
2019	12	20	2.86	0.28	-1.06	6.98	-6.44	-2.91	0
2019	12	21	2.62	0.29	2.79	12.07	-2.47	-0.53	0
2019	12	22	2.18	0.26	4.54	12.19	-0.36	0.98	0
2019	12	23	2.09	0.34	4.94	11.73	1.76	1.42	0
2019	12	24	2.62	0.35	2.76	9.33	-0.92	0.8	0.15
2019	12	25	2.4	0.29	0.12	7.05	-4.99	-1.12	0.15
2019	12	26	2.88	0.27	-2.09	4.03	-5.69	-2.24	0.03
2019	12	27	1.98	0.21	-2.02	3.62	-4.89	-2.42	1.64
2019	12	28	1.31	0.16	-6.25	-3.66	-8.66	-5.92	3.12
2019	12	29	2.74	0.26	-8.49	-3.31	-13.07	-8.49	0.04
2019	12	30	2.96	0.27	-7.88	-0.18	-13.39	-8.7	0.09
2019	12	31	2.99	0.27	-4.07	5.9	-11.36	-5.76	0.02
2020	1	1	2.16	0.24	-0.17	6.76	-3.52	-1.17	0.41
2020	1	2	2.78	0.28	-3.05	2.76	-7.11	-3.78	0.21
2020	1	3	2.69	0.27	-3.23	4.12	-8.95	-3.99	0.12
2020	1	4	2.68	0.27	1.63	11.6	-3.67	0.06	0.01
2020	1	5	2.83	0.31	-1.23	6.23	-5.75	-1.77	0.18
2020	1	6	2.9	0.3	-3.83	0.23	-7.35	-4.25	0.15
2020	1	7	3.12	0.32	0.9	9.14	-4.64	-1.41	0
2020	1	8	2.97	0.32	1.03	10.23	-3.03	-0.36	0.04
2020	1	9	2.8	0.29	-1.29	3.44	-4.53	-1.71	0.15
2020	1	10	2.61	0.24	-6.06	-2.15	-12.47	-5.6	0.08
2020	1	11	2.74	0.27	-4.17	5.36	-12.65	-4.45	0.18
2020	1	12	2.9	0.27	-4.05	2.13	-8.12	-4.33	0.2
2020	1	13	2.57	0.24	-3.85	3.45	-9.2	-4.52	0.17
2020	1	14	3.23	0.33	-0.65	8.56	-6.17	-2.04	0.05
2020	1	15	3.31	0.35	-1.09	7.09	-5.33	-1.92	0.07
2020	1	16	2.28	0.3	-0.62	6.73	-6.17	-1.11	0.02
2020	1	17	2.35	0.27	0.31	6.69	-5.32	-0.1	0.36
2020	1	18	2.5	0.33	-3.19	4.2	-7.39	-3.26	0.1
2020	1	19	3.17	0.39	-1.91	5.03	-6.75	-2.56	0.03
2020	1	20	3.04	0.41	0.12	8.77	-5.67	-1.17	0
2020	1	21	1.64	0.3	2.44	6.36	-0.23	0.83	0.13
2020	1	22	2.22	0.3	0.19	6.3	-3.49	-0.39	0.34
2020	1	23	2.55	0.32	-2.75	3.28	-7.51	-3.02	0.28
2020	1	24	3.1	0.41	0.94	9.4	-4.85	0.02	0.07
2020	1	25	3.27	0.4	1.55	7.73	-1.71	0.79	0.14
2020	1	26	2.81	0.38	1.74	8.89	-2.19	0.11	0.04
2020	1	27	1.59	0.3	0.15	3.8	-2.56	-0.2	2.36
2020	1	28	3.61	0.45	-2.17	4.03	-7.25	-2.64	0.01
2020	1	29	2.34	0.34	-1.6	2.01	-5.22	-1.87	0.62
2020	1	30	2.12	0.3	-3.43	3.38	-7.56	-3.34	1.01
2020	1	31	2.77	0.39	-1.4	5.62	-7.96	-1.9	0
2020	2	1	3.31	0.45	4.15	11.63	-0.81	3.01	0.27
2020	2	2	3.73	0.5	6.51	17.41	-0.09	4.91	0.07
2020	2	3	1.63	0.29	-5	0.05	-11.33	-3.78	4.31
2020	2	4	2.63	0.39	-12.27	-10.81	-15.65	-10.92	1.09
2020	2	5	3.87	0.48	-11.25	-3.49	-18.46	-10.92	0.18
2020	2	6	2.7	0.4	-5.01	0.37	-10.57	-5.5	6.1
2020	2	7	1.16	0.24	-5	-0.38	-7.38	-6.2	8.74
2020	2	8	4.13	0.67	-2.13	6.76	-9.29	-4.98	0.24
2020	2	9	2.32	0.46	-6.83	-3.74	-9.89	-7.1	2.8
2020	2	10	3.03	0.52	-6.86	-0.27	-11.38	-7.23	3.86
2020	2	11	4.42	0.66	-7.08	1.91	-14.96	-8.2	0.67
2020	2	12	2.94	0.48	-6.92	-2.71	-12.52	-7.68	2.13
2020	2	13	3.64	0.52	-8.85	-1.87	-16	-9.79	0.38
2020	2	14	4.56	0.7	-0.97	7.97	-9.01	-2.94	0
2020	2	15	4.32	0.76	-1	6.33	-7.52	-2.63	0.18
2020	2	16	3.6	0.69	0.73	8.67	-5.5	-1.06	1.09
2020	2	17	4.24	0.76	-1.6	5.4	-6.97	-1.33	1.73
2020	2	18	4.57	0.77	-4.37	1.71	-9.11	-3.34	0.88
2020	2	19	3.74	0.73	-6.74	0.3	-11.29	-5.24	1.58
2020	2	20	4.98	0.92	-5.51	3.12	-13.67	-5.3	0.25
2020	2	21	4.92	1.01	0.75	10.98	-7.13	-0.57	0.01
2020	2	22	4.62	1.07	3.7	11.51	-1.45	2.26	0.08
2020	2	23	2.51	0.73	-0.38	2.49	-3.89	-0.77	2.33
2020	2	24	4.59	1.02	-2.57	2.23	-6.27	-2.38	0.23
2020	2	25	3.67	0.73	-7.99	-5.89	-11.66	-7.42	0.78
2020	2	26	4.88	0.89	-5.16	3.96	-14.1	-4.7	0.15
2020	2	27	5.1	1.05	-0.75	5.69	-5.38	-0.63	0.04
2020	2	28	5.32	1.06	2.4	10.86	-2.89	1.39	0.01
2020	2	29	4.74	1.08	3.06	9.09	-2.03	1.62	0.08
2020	3	1	3.58	0.92	2.01	9.12	-4.43	2.72	3.34
2020	3	2	5.04	1.04	0.17	7.83	-5.2	0.35	1.52
2020	3	3	5.57	1.18	1.82	10.82	-4.24	1.48	0
2020	3	4	5.63	1.21	3.76	13.41	-2.74	3.07	0
2020	3	5	5.74	1.2	2.41	11.65	-4.1	2.76	0
2020	3	6	5.18	1.24	6.7	16.37	-1.81	5.61	0
2020	3	7	5.51	1.33	7.66	16.51	0.63	7.53	0.01
2020	3	8	5.36	1.38	7.38	16.15	0.48	7.79	3.66
2020	3	9	5.63	1.32	3.96	11.82	-2.43	4.3	1.14
2020	3	10	5.35	1.27	4.81	13.11	-1.2	4.7	0.09
2020	3	11	5.76	1.23	6.76	16.9	-1.71	6.95	0.1
2020	3	12	4.86	1.11	4.79	11.8	-1.74	5.05	0.13
2020	3	13	4.46	1.27	1	8.51	-2.67	1.53	1.01
2020	3	14	5.66	1.52	3.15	12.66	-4.06	4.48	0.2
2020	3	15	5.63	1.52	5.04	15.3	-3.4	6.05	0.12
2020	3	16	6.05	1.45	5.89	16.15	-1.7	7.18	0.03
2020	3	17	5.62	1.48	6.33	17.37	-2.92	6.98	0.05
2020	3	18	5.67	1.41	7.43	15.96	-0.33	8.34	0.69
2020	3	19	2.03	0.62	-2.42	1.25	-7.27	-2.34	22.23
2020	3	20	5.18	1.41	-4.2	3.59	-11.53	-5.27	0.88
2020	3	21	5.28	1.27	0.35	8.94	-7.13	0.46	2.05
2020	3	22	6.11	1.53	1.96	8.05	-3.41	1.73	0.27
2020	3	23	5.02	1.38	3.8	11.15	-2.85	3.92	0.34
2020	3	24	6.69	1.61	5.1	13.66	-2.56	5.84	0.1
2020	3	25	6.38	1.9	6.89	14.75	-0.13	7.49	0.03
2020	3	26	6.7	1.99	6.75	14.97	0.02	7.06	0.04
2020	3	27	4.47	1.45	2.81	11.19	-2.9	4.81	4.18
2020	3	28	6.86	1.67	0.51	6.38	-3.79	1.64	0.61
2020	3	29	5.37	1.39	2.56	10.29	-5.43	4.15	0.21
2020	3	30	6.06	1.54	3.47	8.58	-1.63	3.5	0.34
2020	3	31	6.81	1.57	6.8	15.84	-2.67	7.15	0
2020	4	1	5.61	1.48	8.7	16.67	1.18	8.65	0.05
2020	4	2	4.08	1.17	0.55	8.73	-7.29	3.13	2.78
2020	4	3	4.99	1.3	-0.05	8.4	-7.42	1.98	0.58
2020	4	4	5.69	1.55	4.53	13.07	-4.51	6.09	0.11
2020	4	5	6.31	1.68	9.06	18.47	0.65	9.67	0
2020	4	6	7.25	2.03	10.02	19.31	1.57	10.89	0
2020	4	7	7.3	1.95	10.12	20.05	0.91	11.29	0
2020	4	8	6.93	1.8	9.94	18.45	0.27	10.72	0
2020	4	9	6.64	1.8	7	13.8	-0.98	8.73	0.03
2020	4	10	6.51	1.77	11.07	20.08	2.36	12.61	0.05
2020	4	11	7.18	1.88	10.51	18.94	1.72	12.4	0.14
2020	4	12	4.41	1.39	-3.64	2.85	-8.05	-0.97	4.45
2020	4	13	4.31	1.27	-6.54	-2.42	-9.38	-4.78	3.99
2020	4	14	7.03	1.65	-3.05	4.61	-10.95	-2.56	0.24
2020	4	15	6.05	1.48	1.19	8.8	-5.45	2.06	2.67
2020	4	16	3.43	1.04	-3.38	0.8	-9.2	-2.77	9.15
2020	4	17	6.6	1.59	0.2	9.98	-9.65	-0.34	0.15
2020	4	18	4.25	1.21	4.23	11.94	-2.22	3.86	0.58
2020	4	19	6.6	1.86	5.83	12.41	-0.76	6.81	0.33
2020	4	20	5.8	1.68	7.55	15.39	-1.74	9.11	0
2020	4	21	5.54	1.67	8.88	15.69	1.88	10.11	0.55
2020	4	22	5.68	1.8	9.23	15.95	3.52	10.12	0.11
2020	4	23	5.13	1.73	8.81	15.2	2.47	9.4	1.76
2020	4	24	5.86	1.83	5.88	13.27	-0.66	6.92	0.73
2020	4	25	6.74	1.98	8.33	16.06	-0.02	9.87	0.08
2020	4	26	5.59	1.78	12.27	21.48	3.58	13.5	0.22
2020	4	27	7.58	2.2	14.33	23.91	4.14	16.3	0.01
2020	4	28	7.6	2.3	13.17	21.5	5.48	14.21	0.06
2020	4	29	8.06	2.45	11.87	21.23	2.72	13.43	0
2020	4	30	4.94	1.79	16.72	26.8	7.48	17.31	0
2020	5	1	6.41	2.19	17.78	26.55	8.59	19.15	0
2020	5	2	5.19	1.83	13.76	23.49	6.37	15.8	2.19
2020	5	3	7.72	2.45	14.55	24.66	4.65	16.69	0.35
2020	5	4	7.41	2.45	11.1	19.48	2.76	12.74	0.59
2020	5	5	8.39	2.52	10.26	19.98	-0.42	12.5	0
2020	5	6	7.33	2.45	12.01	22.33	1.15	13.26	0.04
2020	5	7	8.69	2.83	11.97	21.72	1.18	13.71	0
2020	5	8	8.01	2.5	8.04	19.24	-2.2	10.88	0.04
2020	5	9	7.89	2.37	7.65	15.76	0.81	9.85	0
2020	5	10	7.84	2.39	8.87	17.75	-0.73	11.05	0.06
2020	5	11	3.78	1.34	7.35	13.86	2.52	8.81	1.52
2020	5	12	7.05	2.24	14.25	24.8	4.62	16.35	0.15
2020	5	13	7.74	2.48	15.71	24.3	7.4	17.39	0.06
2020	5	14	5.47	1.88	13.77	22.02	5.87	15.42	1.18
2020	5	15	5.27	1.82	12.76	21.62	4.93	15.06	3.03
2020	5	16	7.21	2.29	12.64	20.85	6.29	15.28	0.28
2020	5	17	7.45	2.52	15.54	24.68	4.66	17.76	0.04
2020	5	18	8.44	2.85	20.68	31.21	10.23	22.69	0
2020	5	19	7.32	2.63	21.05	31.27	11.29	21.99	0.23
2020	5	20	8.86	3.05	18.37	27.23	7.05	19.33	0
2020	5	21	8.27	2.67	13.65	22.88	3.58	16.03	0.03
2020	5	22	8.73	2.65	16.57	26.04	6.6	18.22	0
2020	5	23	6.55	2.14	16.46	25.45	8.48	18.54	0.01
2020	5	24	2.06	0.8	7.69	14.36	2.37	9.84	21.6
2020	5	25	6.82	2.15	8.55	15.18	0.51	9.9	0.3
2020	5	26	8.21	2.48	14.69	23.65	3.01	16.15	0
2020	5	27	6.31	2.18	17.11	25.02	8.94	18.96	2.05
2020	5	28	7.28	2.42	16.23	22.86	9.48	18.28	0.88
2020	5	29	6.82	2.41	20.19	29.43	9.28	21.91	1.62
2020	5	30	5.66	2.12	18.95	26.88	12.62	20.37	0.72
2020	5	31	5.98	2.18	18.75	27.18	11.96	19.47	2.29
2020	6	1	6.15	2.37	20.91	27.96	12.37	21.26	0.11
2020	6	2	5.85	2.3	20.76	28.28	13.72	21.79	0.17
2020	6	3	7.02	2.67	21.08	28.41	12.33	22.94	0.17
2020	6	4	6.37	2.34	21.52	29.43	13.39	23.01	0.13
2020	6	5	6.43	2.55	23.99	33.51	13.37	25.25	0.01
2020	6	6	3.14	1.34	19.48	27.16	11.53	19.15	3.9
2020	6	7	8.67	2.98	20.63	29.73	9.44	21.19	0.02
2020	6	8	8.06	2.73	17	27.77	3.83	19.22	5.65
2020	6	9	6.81	2.42	8.38	16.77	1.24	9.31	9.56
2020	6	10	8.21	2.88	14.92	24.47	4.11	17.44	0
2020	6	11	8.24	3.02	18.27	27.42	7.94	20.4	0.05
2020	6	12	8.05	2.88	21.48	31.44	10.39	23.26	0.5
2020	6	13	5.9	2.34	22.21	31.01	13.73	23.66	1.78
2020	6	14	8.31	3.09	21.8	31.01	13.56	23.04	0.01
2020	6	15	7.75	2.89	22.6	32.4	11.69	23.86	0
2020	6	16	7.85	2.69	23.54	32.31	14.05	24.45	0.04
2020	6	17	8.79	2.89	22.8	33.13	12.35	24.76	0
2020	6	18	5.71	2.08	14.48	21.01	8.76	17.28	4.12
2020	6	19	3.33	1.2	13.48	20.18	7.94	14.87	2.58
2020	6	20	8.59	2.72	19.14	28.66	6.51	20.73	0.11
2020	6	21	5.26	1.93	19.2	27.07	12.13	20.61	0.35
2020	6	22	7.44	2.48	19.15	26.59	12.05	21.33	1.05
2020	6	23	6.97	2.5	20.05	27.09	11.53	21.89	3.32
2020	6	24	6.81	2.49	21.62	30.89	12.26	23.72	2.38
2020	6	25	5.6	1.96	21.5	32.42	14.17	22.77	0.38
2020	6	26	6.1	2.2	19.6	29.15	12.44	21.83	6.39
2020	6	27	7.81	2.68	22.02	31.21	12.23	24.18	0.12
2020	6	28	5.36	1.93	21.82	30.74	14.4	22.99	0.22
2020	6	29	6.25	2.43	23.49	32.78	14.68	25.3	0.07
2020	6	30	8.45	2.98	18.98	26.1	11.16	21.57	0.06
2020	7	1	8.68	2.81	20.29	29.54	9.55	21.81	0
2020	7	2	7.58	2.62	23.66	32.98	12.92	25.59	0.04
2020	7	3	6.25	2.35	22.55	31.48	14.88	24.88	1.01
2020	7	4	4.86	1.76	20.64	30.55	13.88	22.4	4.02
2020	7	5	6.65	2.55	21.69	30.51	12.9	23.66	1.4
2020	7	6	6.67	2.58	24.18	33.4	14.45	26.48	0.29
2020	7	7	6.78	2.61	25.15	33.86	17.4	26.68	0.26
2020	7	8	8.46	3.21	24.62	33.7	14.3	26.33	0.01
2020	7	9	8.22	3.03	24.15	33.08	14.06	25.89	0.04
2020	7	10	8.76	3.28	25.92	35.59	15.39	27.9	0.12
2020	7	11	8.47	3.16	24.37	33.51	14.38	26.26	0.02
2020	7	12	5.99	2.22	25.08	33.99	17.15	26.96	0.37
2020	7	13	6.28	2.57	25.44	34.6	15.36	27.4	0.77
2020	7	14	4.98	1.98	22.44	30.06	15.23	25.01	2.31
2020	7	15	5.99	2.32	21.23	28.84	14.12	23.47	2.5
2020	7	16	4.87	1.91	22.31	32.13	14.87	23.64	1.09
2020	7	17	6.09	2.47	23.97	32.18	15.65	25.78	0.22
2020	7	18	6.07	2.32	24.66	31.88	16.66	25.95	0.06
2020	7	19	5.02	1.91	22.21	30.87	15.59	23.89	0.94
2020	7	20	7.86	2.95	23.87	32.33	15.1	25.53	0.04
2020	7	21	6.3	2.32	22.55	31.12	14.13	24.71	0.76
2020	7	22	4.98	1.94	24.08	33.08	15.3	25.82	0.04
2020	7	23	6.17	2.3	22.7	29.39	16.8	24.55	0.45
2020	7	24	5.02	2.07	22.4	30.53	16.19	24.38	5.28
2020	7	25	3.71	1.65	20.5	27.86	14.46	21.93	6.31
2020	7	26	4.41	1.8	18.73	21.72	15.73	19.49	3.3
2020	7	27	6.49	2.59	19.98	26.66	14.8	21.42	0.65
2020	7	28	4.86	2.02	19.8	27.83	13.87	21.58	4.07
2020	7	29	7.5	2.76	22.49	31.97	13.55	23.96	0.13
2020	7	30	7.17	2.62	18.73	26.7	12.82	20.44	0.27
2020	7	31	7.27	2.61	20.67	28.77	12.09	22.21	1.46
2020	8	1	6.79	2.41	21.37	30	12.99	23.02	0.53
2020	8	2	6.36	2.26	20.2	26.27	13.87	21.4	0.32
2020	8	3	6.26	2.19	22.08	30.65	13.27	23.88	2.19
2020	8	4	6.37	2.2	23.33	33.4	14.94	24.5	0.55
2020	8	5	6.19	2.08	23.61	32.71	15.82	25.3	0.7
2020	8	6	5.65	1.97	23.19	31.35	15.96	24.83	1.45
2020	8	7	7.77	2.79	24.52	33.52	14.26	26.26	0
2020	8	8	6.97	2.5	24.31	32.26	15.68	25.71	0.02
2020	8	9	7.29	2.66	24.79	33.43	15.6	26.52	0
2020	8	10	6.45	2.3	22.73	30.49	15.33	24.4	0.09
2020	8	11	5.99	2.16	24.36	32.4	15.98	26.14	0.04
2020	8	12	6.45	2.37	23.69	32.37	14.88	25.26	0.02
2020	8	13	7.46	2.63	23.78	33.45	13.35	25.53	0.03
2020	8	14	7.37	2.61	23.76	32.93	15.53	25.19	0
2020	8	15	7.33	2.39	23.08	32.44	14.49	24.51	0.21
2020	8	16	6.65	2.05	23.99	32.44	16.16	25.78	0.24
2020	8	17	6.61	2.23	24.35	32.89	15.86	26.14	0
2020	8	18	5.83	2.06	25.3	34.15	16.85	26.69	0
2020	8	19	5.69	2.08	23.74	32.83	15.55	25.53	0.8
2020	8	20	5.17	1.73	23.3	31.91	16.61	24.84	0.44
2020	8	21	5.9	1.71	23.39	31.78	15.3	24.56	0.28
2020	8	22	5.81	1.52	24.05	33.05	15.92	24.08	0
2020	8	23	4.12	1.21	24.73	33.94	16.97	24.59	0.01
2020	8	24	4.24	1.23	23.38	32.37	17.51	24.66	0.1
2020	8	25	4.09	1.34	24.33	32.96	17.5	25.83	1.03
2020	8	26	4.31	1.54	22.64	31.21	15.88	23.63	6.77
2020	8	27	5.56	2.05	23.19	31.48	16	24.86	0.42
2020	8	28	3.01	1.22	17.53	21.11	14.17	18.43	2.71
2020	8	29	3.25	1.12	16.51	22.98	11.64	17.06	2.22
2020	8	30	5.45	1.88	20.85	30.2	12.4	22.02	0.08
2020	8	31	5.28	1.77	17.41	28.87	7.37	19.33	2.39
2020	9	1	6.8	1.91	16.22	25.29	8.22	17.77	0.61
2020	9	2	7.22	2.08	19.82	30.62	8.96	20.99	0.1
2020	9	3	7.18	2.1	19.8	30.83	11.02	21.27	0.02
2020	9	4	7.02	2.07	20.98	30.01	12.46	21.55	0.08
2020	9	5	6.48	2.02	23.99	34.15	13.83	24.37	0.02
2020	9	6	6.5	1.91	24.3	33.64	16.41	24.44	0.01
2020	9	7	5.72	1.62	20.5	31.76	8.25	21.35	2.14
2020	9	8	1.55	0.59	0.47	6.82	-3.79	2.26	13.85
2020	9	9	2.86	0.99	0.54	6.28	-3.87	2.33	3.02
2020	9	10	3.9	1.26	6.07	13.08	-0.85	7.19	1.3
2020	9	11	4.82	1.48	10.38	19.23	0.81	10.85	0.14
2020	9	12	6.61	1.94	15.45	24.68	6.74	15.8	0.12
2020	9	13	6.57	1.95	17.12	27.26	7.32	17.9	0.02
2020	9	14	6.01	1.84	19.12	28.9	10.19	20.05	0
2020	9	15	6.11	1.73	19.19	28.29	10.77	19.15	0.01
2020	9	16	5.11	1.27	14.8	22.34	8.87	15.58	0
2020	9	17	4.93	1.2	17.57	27	9.64	17.31	0
2020	9	18	4.02	1.16	17.83	27.54	9.33	17.66	0.03
2020	9	19	4.11	1.28	19.91	28.62	13.14	20.43	0.05
2020	9	20	4.07	1.29	19.36	28.3	11.43	19.93	0.01
2020	9	21	4.7	1.38	19.66	28.22	11.03	20.37	0.02
2020	9	22	4.19	1.29	17.96	24.56	13.18	18.62	0.13
2020	9	23	5.26	1.48	18.33	26.03	12.46	18.6	0.04
2020	9	24	5.43	1.57	19.78	29.84	10.84	20.55	0
2020	9	25	5.25	1.59	20.47	29.29	12.51	20.86	0.01
2020	9	26	4.84	1.46	19.6	29.35	12.51	19.69	0.02
2020	9	27	3.99	1.16	9.66	14.69	2.5	11.1	0.37
2020	9	28	5.92	-999	6.8	14.67	-0.45	7.35	0
2020	9	29	5.95	1.45	14.3	25.69	3.91	14.36	0
2020	9	30	5.6	-999	14.02	22.51	7.37	14.21	0.04
2020	10	1	5.74	1.37	11.07	19.62	4.42	11.44	0
2020	10	2	4.32	1.15	13.51	22.98	6.38	13.62	0.1
2020	10	3	5.37	1.24	10.87	19.02	4.99	11.72	0.03
2020	10	4	5.56	1.31	15.51	26.64	6.64	16.12	0.02
2020	10	5	4.92	1.12	15.44	25.71	7.22	15.12	0
2020	10	6	5.18	-999	16.44	27.8	7.54	16.15	0
2020	10	7	5.09	1.23	16.73	27.4	8.02	16.79	0
2020	10	8	5.02	1.21	17.05	27.62	9.05	17.1	0
2020	10	9	4.4	1.23	17.75	26.58	10.61	18.12	0
2020	10	10	4.84	1.34	17.68	26.59	10.61	17.67	0.03
2020	10	11	3.47	1.02	12.84	21.4	3.01	13.17	0.13
2020	10	12	5.2	1.27	10.91	22.04	1.94	11.08	0
2020	10	13	5.13	1.29	13.76	25.05	4.08	13.96	0
2020	10	14	5.02	1.25	14.15	25.1	3.1	14.17	0.01
2020	10	15	4.75	1.24	4.01	11.87	-2.02	4.94	0
2020	10	16	4.65	1.24	8.44	20.71	-2.41	8.65	0.01
2020	10	17	4.02	1.05	12.1	21.37	5.2	11.56	0.01
2020	10	18	4.32	0.98	8.89	19.58	2.05	9.48	0.04
2020	10	19	3.49	0.87	12.36	21.98	5.29	11.55	0
2020	10	20	3.78	0.89	12.06	21.49	5.62	12	0.01
2020	10	21	4.47	0.97	13.01	24.8	4.15	13.07	0
2020	10	22	3.86	0.86	5.67	13.37	-4.77	6.77	0.18
2020	10	23	3.23	0.75	-0.06	9.67	-7.85	1.41	0.07
2020	10	24	3.78	0.88	7.61	19.79	-1.74	7.62	0.01
2020	10	25	1.14	0.35	-8.98	-3.24	-14.6	-7.19	9.19
2020	10	26	2.05	0.51	-11.53	-6.61	-14.74	-10.6	2.11
2020	10	27	4.26	0.79	-2.74	6.03	-11.6	-5.74	0.01
2020	10	28	4.08	0.83	1.28	8.44	-3.67	-0.36	0.18
2020	10	29	4.25	0.87	5.66	16.03	-1.23	3.68	0
2020	10	30	4.18	0.84	7.69	18.25	-0.15	5.75	0
2020	10	31	4.13	0.81	6.29	15.97	0.01	5.54	0
2020	11	1	4.13	0.8	8.63	21.24	-0.17	7.38	0
2020	11	2	4.15	0.8	11.18	22.82	3.02	8.94	0
2020	11	3	3.43	0.72	12.96	22.6	5.57	12.08	0
2020	11	4	3.79	0.71	12.46	21.48	6.68	12.27	0
2020	11	5	4	0.71	12.25	23.12	4.65	11.29	0
2020	11	6	2.72	0.6	13.08	22.98	6.98	12.46	0
2020	11	7	2.67	0.6	13.3	19.49	9.8	12.89	0.18
2020	11	8	3.63	0.66	6.72	11.34	0.55	6.81	1.79
2020	11	9	0.95	0.2	0.18	6.12	-3.96	0.36	4.33
2020	11	10	3.08	0.45	-1.67	5.52	-6.88	-1.88	0.11
2020	11	11	3.36	0.55	-1.27	7.48	-6.2	-2.37	0.01
2020	11	12	3.37	0.52	-1.84	4.12	-4.94	-2.6	0.42
2020	11	13	3.42	0.53	2.51	12.43	-5.07	1.62	0.01
2020	11	14	1.78	0.33	0	4.74	-7.41	-0.4	3.34
2020	11	15	2.8	0.45	0.62	9.42	-7.63	-0.7	0.92
2020	11	16	3.34	0.57	5.98	14.99	-1.28	3.15	0.16
2020	11	17	3.36	0.56	7.99	20.78	0.87	5.91	0
2020	11	18	2.56	0.49	8.86	17.34	4.22	7.4	0
2020	11	19	3.38	0.54	7.9	18.06	0.62	6.65	0
2020	11	20	3.05	0.53	4.03	12.53	-1.97	3.48	0
2020	11	21	2.65	0.45	3.08	11.6	-2.82	2.95	0
2020	11	22	3.24	0.47	0.86	8.95	-4.76	0.26	0.04
2020	11	23	2.81	0.45	5.87	15.86	0.39	4.94	0.06
2020	11	24	1.44	0.27	-3.13	0.7	-7.42	-4.38	9.81
2020	11	25	3.31	0.42	-0.85	10.37	-7.69	-2.81	0
2020	11	26	2.96	0.51	-1.17	6.12	-5.56	-2.6	0.2
2020	11	27	3.26	0.49	-1.6	6.71	-6.54	-3.02	0.02
2020	11	28	3.24	0.4	1.51	10.33	-4.11	-0.99	0
2020	11	29	3.11	0.41	-2.89	1.65	-5.74	-2.8	0.01
2020	11	30	3.14	0.41	1.23	10.8	-3.86	-0.61	0
2020	12	1	1.67	0.26	-2.36	0.26	-6.44	-2.55	0.61
2020	12	2	2.15	0.24	-7.13	-4.06	-9.96	-6.94	0.01
2020	12	3	3.03	0.37	-2.77	5.19	-9.06	-3.94	0
2020	12	4	3.1	0.4	1.62	9.51	-3.1	-1.02	0.06
2020	12	5	3.12	0.42	1.38	8.3	-2.13	-0.88	0.06
2020	12	6	3.1	0.41	3.36	11.95	-1.77	0.06	0
2020	12	7	3.1	0.4	3.93	12.07	0.01	0.07	0
2020	12	8	2.84	0.37	4.72	15.1	-0.48	0.55	0
2020	12	9	2.98	0.38	5.35	14.66	-0.86	0.11	0
2020	12	10	1.69	0.29	-1.49	1.33	-5.19	-1.97	1.08
2020	12	11	1.41	0.24	-5.67	-3.24	-8.74	-5.58	2.72
2020	12	12	1.37	0.2	-6.25	-0.73	-9.52	-6.45	3.87
2020	12	13	2.84	0.3	-5.49	3.22	-11.67	-6.46	0.33
2020	12	14	1.86	0.3	-4.34	-0.13	-8.48	-4.56	2.66
2020	12	15	2.41	0.36	-7.42	-2.27	-11.16	-8.1	1.49
2020	12	16	2.42	0.32	-4.21	1.82	-9.09	-5.42	0.08
2020	12	17	2.33	0.34	-1.43	6.65	-8.19	-3.38	0.02
2020	12	18	1.42	0.26	-4.1	-0.99	-8.78	-5.81	1.65
2020	12	19	1.82	0.25	-3.81	3.69	-9.6	-5.13	0.05
2020	12	20	1.48	0.26	-0.67	5.83	-7.46	-2.12	0
2020	12	21	2.04	0.31	2.31	9.29	-1.18	-0.09	0.05
2020	12	22	2.7	0.34	2.44	11.09	-5.42	0.97	0.37
2020	12	23	1.86	0.24	-7.3	-4.35	-9.67	-6.88	0.16
2020	12	24	2.67	0.24	-2.21	6.09	-8.95	-2.92	0.01
2020	12	25	2.89	0.28	1.73	10.81	-3.84	-1.28	0.08
2020	12	26	2.92	0.31	2.27	12.21	-2.11	0.73	0.02
2020	12	27	2.52	0.3	-1.04	3.58	-3.44	-1.56	0.35
2020	12	28	1.09	0.16	-3.38	-0.4	-5.84	-3.38	4.59
2020	12	29	2.27	0.28	-5.25	0.56	-11.12	-6.44	0.51
2020	12	30	3.04	0.32	-5.67	3.13	-12.62	-7.25	0
2020	12	31	2.87	0.33	-2.53	5.02	-6.26	-3.34	0.07
2021	1	1	2.93	0.33	-3.95	2.35	-8.09	-4.42	0.01
2021	1	2	2.86	0.3	-2.27	6.36	-7.02	-3.07	0
2021	1	3	2.63	0.3	-0.44	6.9	-5.04	-1.57	0.29
2021	1	4	3.06	0.35	0.26	8.85	-5.5	-0.96	0.01
2021	1	5	2.3	0.29	0.74	7.15	-4.2	0.19	0.23
2021	1	6	3.13	0.32	-2.28	4.95	-7.02	-2.99	0.01
2021	1	7	2.12	0.27	-0.73	6.42	-5.64	-2.42	0.06
2021	1	8	3.11	0.36	-3.13	4.3	-8.17	-3.7	0
2021	1	9	1.81	0.25	-4.45	-1.31	-6.41	-4.28	2.97
2021	1	10	3.04	0.31	-5.76	0.8	-10.21	-6.42	0.09
2021	1	11	3.09	0.31	-3.37	5.68	-10.29	-5.85	0
2021	1	12	2.95	0.3	-0.25	9.68	-7.45	-2.77	0.03
2021	1	13	2	0.23	3.43	9.78	0.13	2.07	0.05
2021	1	14	2.71	0.3	-3.66	0.1	-7.18	-3.56	0.03
2021	1	15	3.26	0.34	-2.23	5.01	-7.41	-2.67	0
2021	1	16	2.88	0.34	-0.54	5.65	-3.51	-0.95	0.18
2021	1	17	2.54	0.31	-0.1	6.38	-5.11	-0.53	0.04
2021	1	18	2.45	0.31	-2.28	1.91	-6.44	-1.6	1.07
2021	1	19	3.14	0.36	-3.83	2.57	-7.22	-3.17	0.42
2021	1	20	3.41	0.4	0.52	8.66	-5.34	-1.2	0
2021	1	21	2.24	0.32	0.49	7.6	-2.81	-0.17	0.13
2021	1	22	3.01	0.45	0.06	7.2	-3.66	-0.31	0.1
2021	1	23	3.1	0.44	-0.13	8.4	-5.48	-0.35	0.04
2021	1	24	2.92	0.41	-2.99	4.13	-7.6	-2.37	0.24
2021	1	25	2.99	0.4	-4.64	-1.71	-7.61	-3.77	1.77
2021	1	26	1.55	0.27	-8.17	-5.29	-10.69	-8.06	2.17
2021	1	27	3.77	0.48	-4.3	6.02	-12.17	-5.02	0.02
2021	1	28	2.86	0.51	1.08	9.27	-4.01	-0.65	0.25
2021	1	29	3.58	0.58	3.19	12.6	-1.65	1.63	0
2021	1	30	3.37	0.5	0.48	6.84	-4.58	-0.06	0.13
2021	1	31	3.72	0.52	-0.2	8.12	-4.99	-0.74	0
2021	2	1	2.47	0.49	3.27	11.65	-2.43	0.83	0.01
2021	2	2	3.77	0.63	5.27	14.65	-0.12	3.54	0.01
2021	2	3	2.78	0.48	4.26	14.38	-2.99	3.71	3.66
2021	2	4	3.34	0.46	-3.92	1.01	-7.84	-3.9	0.5
2021	2	5	2.48	0.34	-2.56	3.14	-6.42	-2.5	0.76
2021	2	6	3.25	0.44	-2.24	3.19	-6.34	-2.4	0.72
2021	2	7	4.08	0.55	-0.5	6.91	-7.95	-1.33	0.24
2021	2	8	3.99	0.58	-1.19	7.5	-9.08	-1.82	0.02
2021	2	9	3.47	0.57	-0.69	7.34	-5.67	-0.34	0.02
2021	2	10	3.03	0.59	-1.36	5	-6.49	-0.78	0.29
2021	2	11	3.81	0.77	-1.93	7.85	-8.68	-0.97	0.14
2021	2	12	3.11	0.7	-5.38	0.79	-8.07	-3.66	0.73
2021	2	13	2.28	0.48	-11.57	-6.06	-18.81	-9.61	2.32
2021	2	14	3.69	0.59	-18.01	-14.77	-20.15	-16.05	1.14
2021	2	15	4.06	0.53	-8.05	-0.67	-16.9	-7.33	0.18
2021	2	16	3.48	0.62	-4.28	2.14	-10.45	-4.66	0.29
2021	2	17	2.77	0.59	-6.26	-2.77	-8.91	-5.62	4.68
2021	2	18	3.96	0.68	-7.47	-1.78	-13.98	-7.61	1.57
2021	2	19	3.98	0.7	-4.18	4.59	-14.18	-5.26	0.21
2021	2	20	3.58	0.8	-0.12	9.49	-6.36	-0.32	2.33
2021	2	21	4.43	0.83	-3.59	0.97	-6.87	-3.06	0.18
2021	2	22	4.69	0.78	0.82	9.3	-4.65	0.35	0.12
2021	2	23	4.99	0.98	2.22	11.36	-5.85	1.7	0.06
2021	2	24	4.62	0.92	-2.09	5.3	-6.54	-0.43	3.71
2021	2	25	4.8	0.98	-4.38	3.17	-8.6	-3.52	4.24
2021	2	26	4.8	0.91	-2.98	3.46	-8.38	-3.65	0.06
2021	2	27	3.54	0.7	-4.27	2.23	-9.69	-4.07	0.32
2021	2	28	4.94	0.8	-6.47	0.41	-11.7	-5.3	0.09
2021	3	1	5.48	0.84	-1.1	7.97	-8.93	-0.98	0
2021	3	2	5.5	0.98	3.25	13.46	-2.73	2.26	0
2021	3	3	5.62	1.16	4.62	14.05	-1.56	3.92	0
2021	3	4	2.45	0.67	1.22	6.7	-3	1.19	6.88
2021	3	5	5.65	1.09	2.99	12.07	-4.11	2.53	0
2021	3	6	5.43	1.25	5.83	16.97	-1.89	5.54	0.22
2021	3	7	5.09	1.27	7.3	17.96	-1.54	7.4	0
2021	3	8	4.37	1.23	6.85	16.32	0.54	5.94	0.01
2021	3	9	5.07	1.32	6.7	15.41	0.05	6.01	0.55
2021	3	10	5.26	1.38	0.77	7.17	-4.47	1.08	1.3
2021	3	11	5.22	1.3	0.98	7.97	-5.45	1.52	0.9
2021	3	12	4.46	1.19	1.72	8.98	-3.91	2.4	0.12
2021	3	13	2.43	0.7	-2.85	0.25	-6.7	-2.5	14.1
2021	3	14	1.96	0.55	-5.29	-2.74	-9.54	-5.27	23.24
2021	3	15	5.05	1.26	-5.17	3.85	-15.32	-7.27	0.83
2021	3	16	3.69	0.97	-2.96	1.55	-6.55	-3.25	1.68
2021	3	17	5.16	1.28	-3.31	2.47	-7.49	-3.88	0.33
2021	3	18	6.4	1.61	0.23	9.48	-7.8	0.07	0.05
2021	3	19	6.09	1.59	5.22	14.68	-2.66	5.71	0.01
2021	3	20	6.21	1.73	8.87	19.37	1.26	8.51	0.22
2021	3	21	4.7	1.48	2.55	9.82	-3.67	4.05	11.02
2021	3	22	4.92	1.46	-1.46	3.6	-5.02	-1.07	2.55
2021	3	23	3.87	1.07	-1.67	3.37	-6.68	-1	3.49
2021	3	24	4.56	1.16	-2.54	2.65	-7.12	-1.46	2.6
2021	3	25	4.25	1.07	0.81	7.83	-6.99	1.12	0.2
2021	3	26	4.29	1.07	1.18	7.03	-3.67	2.58	0.68
2021	3	27	6.59	1.44	1.33	8.56	-4.72	2.21	0.13
2021	3	28	6.29	1.67	5.25	14.95	-3.55	5.8	0
2021	3	29	6.89	2.01	7.05	16.96	-2.92	7.25	0.44
2021	3	30	5.87	1.52	-2.61	3.23	-7.94	-1.33	2.49
2021	3	31	7.18	1.35	0.25	9.7	-7.38	1.51	0
2021	4	1	7.02	1.73	6.61	18.86	-4.02	7.76	0.11
2021	4	2	6.5	1.91	10.99	20.62	1.72	10.45	0.03
2021	4	3	6.87	2.04	12.65	22.2	1.95	12.27	0.02
2021	4	4	5.31	1.77	13.47	22.89	4	13.21	0
2021	4	5	5.6	1.72	13.68	22.19	4.82	13	0
2021	4	6	5.52	1.6	6.73	16.16	0.05	8.33	4.54
2021	4	7	6.73	1.71	5.67	15.08	-2.69	6.76	0.41
2021	4	8	6.43	1.88	8.68	18.62	-0.95	9.52	0
2021	4	9	7.27	1.99	3.15	9.98	-2.43	4.34	0.02
2021	4	10	7.54	1.98	7.09	17.95	-3.81	8.08	0
2021	4	11	6.84	1.81	5.57	13.87	-2.91	7.39	0
2021	4	12	6.17	1.68	1.16	10.26	-5.62	3.55	0.03
2021	4	13	5.13	1.52	1.59	10.69	-4.06	3.58	1.44
2021	4	14	3.92	1.26	2.8	10.48	-4.97	4.71	0.73
2021	4	15	3.32	1.05	2.54	12.01	-4.95	4.02	11.84
2021	4	16	3.29	1.07	-3.52	0.63	-6.45	-2.27	2.8
2021	4	17	3.59	1.09	-2.13	2.58	-5.94	-2.03	0.52
2021	4	18	6.74	1.81	2.5	9.76	-6.17	2.65	0.08
2021	4	19	5.05	1.6	1.37	10.9	-9.09	3.63	7.58
2021	4	20	7.34	2.15	-4.35	3.89	-10.33	-2.23	0.93
2021	4	21	4.6	1.46	-1.77	4.58	-7.77	-1.11	1.63
2021	4	22	5.22	1.54	4.01	13.26	-4.65	4.95	0.78
2021	4	23	4.61	1.3	4.45	11.28	-2.12	4.7	0.43
2021	4	24	6.69	1.74	8.44	17.69	-2.81	8.93	0.1
2021	4	25	7.09	1.9	12.94	23.82	2.26	13.77	0.03
2021	4	26	6.67	1.93	13.55	23.13	4.51	14.48	0
2021	4	27	3.89	1.26	7.26	12.26	1.92	8.12	10.37
2021	4	28	4.53	1.42	5.15	11.27	0.81	5.8	4.44
2021	4	29	8.12	2.28	9.68	18.22	0.15	10.97	0
2021	4	30	7.97	2.36	14.55	23.8	4.92	15.95	0
2021	5	1	6.27	2.05	17.95	27.2	8.55	18.99	0
2021	5	2	4.56	1.59	12.18	21.12	4.26	14.1	14.54
2021	5	3	3.24	1.25	2.44	5.68	-0.05	4.14	13.82
2021	5	4	5.26	1.72	6.48	13.97	-2.01	8.05	0.86
2021	5	5	6.17	1.86	8.12	14.87	2.58	9.03	0.95
2021	5	6	8.3	2.29	11.37	22.18	-0.23	13.07	0
2021	5	7	6.77	2.08	16.48	26.27	5.9	17.14	0.01
2021	5	8	6.26	2.1	12.42	20.81	3.18	13.37	2.59
2021	5	9	4.37	1.46	5.54	11.89	0.44	7.44	1.25
2021	5	10	3.08	1.07	6.28	13.31	0.63	7.71	8.56
2021	5	11	3.76	1.2	2.79	7.62	-1.36	4.36	6.69
2021	5	12	7.09	2.02	7.3	16.09	-2.81	9.06	0.13
2021	5	13	6.74	2.05	13.01	22.07	1.76	13.76	0.02
2021	5	14	5.2	1.66	13.48	21.17	5.1	14.19	0.19
2021	5	15	4.91	1.63	13.65	24.27	5.55	15.26	0.67
2021	5	16	4.3	1.48	12.13	18.9	6.26	14.19	0.71
2021	5	17	2.94	1.08	10.7	13.98	7.76	10.98	6.98
2021	5	18	4.04	1.38	9.5	13.91	5.6	10.79	4.58
2021	5	19	5.84	1.84	13.37	20.65	4.77	14.65	0.51
2021	5	20	7.28	2.39	17.03	26.34	7.4	18.01	0.08
2021	5	21	4.58	1.69	16.71	24.15	10.44	16.76	0.19
2021	5	22	5.59	2.04	14.37	21.82	7.95	15.08	11.64
2021	5	23	6.85	2.24	14.32	22.05	5.44	14.75	1.44
2021	5	24	8.97	2.7	13.35	23.32	2.23	15.05	0.01
2021	5	25	8.63	2.75	14.45	23.59	3.62	16.91	0
2021	5	26	4.84	1.63	15.25	23.58	8.62	15.26	0
2021	5	27	8.69	2.82	14.57	23.36	5.24	16.95	0
2021	5	28	6.75	2.26	16.69	25.76	6.27	18.43	0.07
2021	5	29	6.02	2.05	14.73	22.76	8.19	16.21	2.36
2021	5	30	2.5	0.83	8.96	14.31	5.01	10.13	14.14
2021	5	31	3.69	1.31	9.09	13.58	4.7	10.41	3.33
2021	6	1	5.88	1.76	12.35	19.4	3.33	13.57	1.07
2021	6	2	7.25	2.25	15.37	21.87	7.56	17	0.06
2021	6	3	7.99	2.61	18.06	25.69	9.64	19.73	0.08
2021	6	4	8.76	2.78	20.33	28.86	11.04	21.69	0.03
2021	6	5	6.26	2.22	22.18	31.65	13.08	23.57	0.31
2021	6	6	5.22	1.8	20.63	30.23	13.82	22.23	2.3
2021	6	7	6.89	2.34	22.25	30.94	14.27	23.55	0.1
2021	6	8	8.76	2.95	22.56	32.41	12.27	23.33	0.01
2021	6	9	8.9	3.08	21.76	30.9	10.58	23.3	0
2021	6	10	8.26	3.02	23.65	33.64	12.86	24.33	0.02
2021	6	11	9.13	3.43	18.21	27.32	9.19	19.9	0
2021	6	12	8.88	3.26	22.37	33.15	10.51	24.25	0.01
2021	6	13	8.29	3.06	24.23	33.62	13	26.15	0.56
2021	6	14	8.73	3.2	25.78	35.09	15.81	27.86	0.23
2021	6	15	8.6	3.16	26.76	35.79	16.74	28.01	0
2021	6	16	6.02	2.21	27.12	36	17.55	27.69	0.02
2021	6	17	5.69	2.08	25.76	34.53	18.49	26.52	0.03
2021	6	18	5.2	2.02	23.3	30.77	18.2	24.26	0.2
2021	6	19	5.68	2.29	22.12	29.78	15.21	23.5	1.98
2021	6	20	7.46	2.79	21.62	31.62	12.85	23.77	1.53
2021	6	21	7.37	2.6	16.74	24.68	9.87	19.9	1.63
2021	6	22	7.39	2.71	24.03	33.26	12.63	25.3	0.09
2021	6	23	5.54	2.16	24.81	32.62	16.74	26.08	0.15
2021	6	24	4.38	1.73	21.37	28.34	14.37	23.5	3.31
2021	6	25	6	2.23	17.6	27.02	11.4	20.14	11.58
2021	6	26	4.22	1.71	13.47	18.39	9.98	14.9	9.06
2021	6	27	5.14	1.86	14.18	19.92	8.3	15.73	5.36
2021	6	28	5.71	1.98	15.11	20.82	8.48	17.15	1.51
2021	6	29	5.92	2.09	16.58	23.51	9.18	17.67	0.37
2021	6	30	6.19	2.23	19.19	26.92	10.53	21.53	0.63
2021	7	1	5.42	2.11	18.44	25.4	11.68	20.19	8.36
2021	7	2	6.69	2.52	21.04	28.87	13.52	22.92	2.3
2021	7	3	7.17	2.55	22.81	30.48	14.52	24.12	4.24
2021	7	4	7.03	2.49	22.65	30.43	14.48	23.98	2.69
2021	7	5	5.26	1.93	21.58	30.9	13.99	23.23	3.13
2021	7	6	7.19	2.65	19.91	25.16	15.32	21.37	2.64
2021	7	7	8.63	2.95	22.22	30.03	13.54	24.1	0.38
2021	7	8	6.61	2.49	26.05	35.19	16.72	27.58	0.06
2021	7	9	6.4	2.36	26.89	34.87	18.96	28.35	0.12
2021	7	10	8.74	2.98	20.3	27.96	12.76	22.45	0.4
2021	7	11	8.55	2.8	20.72	28.61	12.51	22.65	0.11
2021	7	12	7.31	2.38	22.69	30.11	14.15	24.35	0.11
2021	7	13	4.33	1.48	23.37	31.04	17.69	24.77	0.99
2021	7	14	2.39	0.98	19.59	23.34	14.94	19.97	1.01
2021	7	15	7.28	2.48	21.41	29.62	12.55	23.21	0.75
2021	7	16	5.81	2.05	22.79	31.16	14.1	24.6	0.29
2021	7	17	6.17	2.32	22.87	31.21	14.34	24.55	1.67
2021	7	18	7.93	2.78	23.24	31.02	14.9	25.24	0.15
2021	7	19	7.81	2.51	24.19	31.83	16.19	26.04	0
2021	7	20	6.55	2.4	24.65	32.62	16.33	26.5	0.12
2021	7	21	4.6	1.73	22.04	29.06	16.55	23.51	6.33
2021	7	22	6.29	2.29	24.96	32.7	16.84	26.76	1.11
2021	7	23	5.38	2.05	23.15	30.4	16.31	24.63	4.28
2021	7	24	4.68	1.73	21.05	25.59	15.96	21.94	1.03
2021	7	25	6.6	2.53	20.72	26.27	16.39	20.92	4.37
2021	7	26	7.78	2.59	23.57	31.65	15.37	25.15	0.03
2021	7	27	8.33	2.77	24.36	32.35	15.48	26.25	0.02
2021	7	28	7.35	2.56	25.94	34.26	17.66	27.81	0.05
2021	7	29	6.89	2.51	24.63	31.54	17.36	26.26	0.23
2021	7	30	6.19	2.3	23.64	30.4	16.87	25.53	2.26
2021	7	31	3.65	1.41	17.8	23.25	13.8	18.93	17.19
2021	8	1	5.32	1.99	18.76	25.44	12.91	20.5	1.89
2021	8	2	5.28	1.95	21.04	28.75	12.63	22.64	1.74
2021	8	3	2.96	1.25	19.34	25.62	14.67	20.58	4.22
2021	8	4	7.01	2.36	19.65	26.54	14.19	20.8	0.74
2021	8	5	6.98	2.12	22.05	30.39	12.65	23.3	0.03
2021	8	6	5.93	2.07	24.24	33.6	15.16	25.1	0.44
2021	8	7	5.78	1.66	20.11	27.19	13.91	20.72	0.08
2021	8	8	6.73	1.8	22.2	31.65	12.17	23.8	0
2021	8	9	5.94	1.8	24.08	33.11	15.3	25.14	0.01
2021	8	10	6.31	2.07	23.94	32.48	14.72	24.71	0.02
2021	8	11	7.09	2.28	24.04	33.37	14.93	25.48	0
2021	8	12	6.82	2.2	22.22	29.2	16.39	23.59	0.72
2021	8	13	5.33	1.85	20.94	27.23	15.13	22.51	0.96
2021	8	14	6.66	2.31	23.12	32.09	13.74	24.91	1.72
2021	8	15	4.61	1.63	22.02	30.79	16.37	23.28	0.92
2021	8	16	6.85	2.17	22.17	30.2	14.12	23.32	0.19
2021	8	17	5.61	1.8	23.73	32.9	15.31	25.16	0.39
2021	8	18	5.96	1.95	24.5	33.24	16.27	25.98	0.1
2021	8	19	4.81	1.71	19.94	26.35	14.26	21.55	3.51
2021	8	20	7.31	2.21	17.85	26.51	9.73	19.66	1.02
2021	8	21	6.18	2.09	17.67	26.11	11.01	18.7	2.01
2021	8	22	7.28	2.34	21.79	31.38	13.18	23.24	0.04
2021	8	23	6.28	2.13	22.9	31.3	13.73	24.16	0.11
2021	8	24	7.47	2.45	23.44	32.04	14.8	24.73	0
2021	8	25	7.47	2.52	21.54	30.94	12.14	23.08	0.48
2021	8	26	4.76	1.71	21.01	30.22	14.26	22.57	0.53
2021	8	27	6.55	2.23	23.37	32.65	13.59	25.02	0.15
2021	8	28	6.67	2.2	23.13	32.44	15.35	25.04	0
2021	8	29	5.85	1.88	19.59	28.22	11.44	21.77	0.57
2021	8	30	6.16	1.87	22.4	32.17	12.62	23.35	0
2021	8	31	5.44	1.69	23.21	31.98	14.26	24.08	0
2021	9	1	2.96	1.12	21.96	30.27	14.85	22.57	1.5
2021	9	2	3.67	1.44	18.6	25.05	12.72	20.09	1.21
2021	9	3	4.89	1.66	18.55	26.2	13.35	19.57	12.08
2021	9	4	5.61	1.82	19.01	27.76	10.3	20.75	0.42
2021	9	5	7.04	2.1	19.01	28.52	9.34	19.58	0.01
2021	9	6	6.99	2.15	21.4	31.3	11.7	21.6	0.01
2021	9	7	6.47	1.85	19.36	28.63	13.31	19.81	0
2021	9	8	6.35	1.88	20.24	29.36	11.94	20.7	0.02
2021	9	9	6.65	2.03	22.12	32.64	11.99	21.99	0
2021	9	10	6.28	2.01	23.69	33.84	14.17	23.62	0
2021	9	11	5.49	1.88	23.81	33.55	15.38	24.64	0.15
2021	9	12	5.26	1.77	20.93	28.26	13.71	21.84	0.98
2021	9	13	5.22	1.73	20.93	29.22	13.56	22.33	0.38
2021	9	14	4.83	1.54	18.94	27.44	11.52	20.08	0.67
2021	9	15	6.53	1.82	20.4	30.65	11.2	21.69	0.01
2021	9	16	5.89	1.77	21.28	30.98	12.09	22.02	0
2021	9	17	5.8	1.77	15.08	24.37	6.58	16.97	0.08
2021	9	18	5.63	1.8	20.35	31.12	9.49	21.06	0.01
2021	9	19	5.94	1.88	20.05	28.43	13.55	21.23	0.04
2021	9	20	5.62	1.62	12.19	18.98	6.08	13.76	1.2
2021	9	21	6.49	1.61	9.42	18.37	2.65	11.15	0.38
2021	9	22	6.38	1.68	14.12	25.22	4.26	15.02	0
2021	9	23	5.31	1.55	16.93	25.8	8.06	17.23	0.04
2021	9	24	5.97	1.59	15.57	23.91	8.86	16.15	0
2021	9	25	6.01	1.54	17.98	28.68	8.47	18.82	0
2021	9	26	5.66	1.48	19.2	28.58	10.87	19.33	0
2021	9	27	4.87	1.31	19.69	28.53	12.33	19.67	0
2021	9	28	3.17	0.91	16.87	23.52	11.58	17.6	0.67
2021	9	29	3.13	0.86	11.02	16.71	4.01	12.02	3.48
2021	9	30	3.08	0.92	7.87	15.45	2.88	9.55	1.96
2021	10	1	3.55	1	10.01	15.19	5.35	10.33	0.8
2021	10	2	4.23	1.1	12.4	19.19	6.59	13.08	0.26
2021	10	3	5.52	1.41	14.22	22.55	5.7	13.88	0.01
2021	10	4	5.62	1.43	15.71	24.83	8.37	15.24	0
2021	10	5	5.37	1.45	16.09	25.19	8.19	16.63	0
2021	10	6	3.84	1.25	15.53	24.06	9.15	15.61	0
2021	10	7	5.06	1.39	14.32	23.2	6.56	15.19	0.01
2021	10	8	3.34	1.09	13.98	22.33	7.04	13.83	0.21
2021	10	9	4.41	1.2	11.98	20.08	4.23	12.5	0.38
2021	10	10	4.4	1.05	8.79	17.05	2.57	9.8	0.2
2021	10	11	5.11	1.16	9.18	18.32	1.69	9.4	0
2021	10	12	1.82	0.47	6.25	14.21	0.22	6.55	2.07
2021	10	13	4.36	0.83	4.71	13.64	-2.32	5.26	0.18
2021	10	14	3.08	0.75	2.14	8.68	-2.02	2.35	1.04
2021	10	15	4.69	0.97	2.39	10.94	-4.23	2.44	0.06
2021	10	16	5.01	1.12	8.3	19.8	-0.6	8.3	0
2021	10	17	4.95	1.11	11.78	23.43	2.75	11.55	0
2021	10	18	4.28	1.02	13.13	21.82	7.47	13.12	0.07
2021	10	19	3.5	0.86	7.37	14.61	0.07	8.08	0.16
2021	10	20	4.7	0.88	6.45	17.31	-1.94	6.52	0.01
2021	10	21	2.79	0.64	8.35	17.45	1.1	7.53	0.02
2021	10	22	4.38	0.99	10.65	21.16	2.62	10.6	0
2021	10	23	2.81	0.8	9.79	17.3	3.5	9.08	0.06
2021	10	24	4.17	0.93	8.89	16.49	2.67	8.84	0.19
2021	10	25	4.28	0.98	13.55	25.58	5.37	13.58	0
2021	10	26	2.6	0.66	10.16	17.44	2.48	10.3	3.96
2021	10	27	3.57	0.74	4.17	11.71	-1.52	4.37	0.64
2021	10	28	3.71	0.84	4.77	13.78	-2.27	4.71	0.37
2021	10	29	4.33	0.97	10.12	21.2	2.44	9.22	0
2021	10	30	4.04	0.93	8.91	18.54	2.67	8.78	0.02
2021	10	31	2.44	0.68	4.94	12.12	0.48	5.44	0.15
2021	11	1	1.87	0.53	2.69	9.17	-0.61	3.45	0.3
2021	11	2	1.48	0.43	2.39	5.28	0.26	2.11	1.1
2021	11	3	3.19	0.59	5.58	12.99	0.99	4.72	0.09
2021	11	4	3.95	0.73	7.79	18.58	-0.59	7.24	0
2021	11	5	4.01	0.8	10.23	19.93	3.26	9.08	0
2021	11	6	3.88	0.82	10.59	22.47	2.31	8.62	0.01
2021	11	7	3.93	0.8	10.71	21.87	3.23	9.33	0
2021	11	8	3.26	0.75	5.73	13.36	1.19	5.44	0.02
2021	11	9	2.56	0.59	6.92	16.42	-0.56	6.3	0.01
2021	11	10	3.24	0.62	4.73	11.15	-1.15	3.66	0.42
2021	11	11	3.19	0.52	2.56	10.23	-3.9	2.32	0.53
2021	11	12	2.9	0.45	3.55	12.33	-2.24	2.94	0.38
2021	11	13	3	0.52	6.88	14.93	2.58	5.74	0.03
2021	11	14	2.43	0.48	7.72	16.62	-0.88	6.8	0
2021	11	15	2.34	0.46	10.75	19.42	6.42	9.74	0.02
2021	11	16	2.94	0.54	9.26	17.8	2.74	8.08	0.04
2021	11	17	3	0.47	-2.34	3.6	-6.88	-1.81	0.18
2021	11	18	3.19	0.49	1.73	12.58	-6.62	0.82	0.01
2021	11	19	2.85	0.5	6.46	15.26	1.15	5.08	0.09
2021	11	20	2.09	0.38	4.26	11.27	-0.68	3.58	0.73
2021	11	21	3.36	0.45	2.12	11.79	-3.45	1.44	0.01
2021	11	22	3.36	0.48	6.98	17.94	-0.38	5.67	0.02
2021	11	23	3.09	0.48	6.72	17.05	0.4	5.28	0.03
2021	11	24	1.6	0.34	-0.09	3.44	-5.77	-0.44	1.22
2021	11	25	3.26	0.46	1.27	11.39	-6.03	0.58	0
2021	11	26	3.11	0.49	6.64	16.73	1.02	5.8	0.03
2021	11	27	2.99	0.47	3.66	10.88	-1.04	3.29	0
2021	11	28	2.77	0.42	6.62	17.13	-1.02	5.37	0.04
2021	11	29	3.05	0.45	9.44	19.13	3.66	8.23	0.03
2021	11	30	3.06	0.44	5.51	16.44	-0.27	4.19	0.01
2021	12	1	2.82	0.41	8.37	19.44	1.51	7.2	0
2021	12	2	3.11	0.46	10.98	21.16	4.94	7.98	0
2021	12	3	2.97	0.45	6.59	16.9	1.82	5.37	0
2021	12	4	3.06	0.45	6.73	17.53	0.42	5.88	0
2021	12	5	2.63	0.41	4.05	14.94	-6.73	3.57	0.02
2021	12	6	1.8	0.27	-0.74	7.88	-7.21	-0.77	0.02
2021	12	7	2.53	0.32	2.01	9.94	-1.98	1.37	0.01
2021	12	8	1.66	0.23	3.18	10.76	-1.95	2.08	0.12
2021	12	9	1.67	0.27	3.17	10.43	-0.92	1.71	0.71
2021	12	10	1.8	0.26	-3.7	-0.07	-8.27	-3.8	1.24
2021	12	11	2.54	0.27	-2.23	5.69	-8.77	-3.06	0.02
2021	12	12	2.81	0.35	3.03	12.55	-1.77	1.13	0.15
2021	12	13	2.97	0.38	3.37	13.02	-1.62	0.95	0.03
2021	12	14	2.22	0.31	4.41	10.85	1.07	2.33	0.08
2021	12	15	2.13	0.27	0.94	5.1	-5.06	0.05	1.16
2021	12	16	2.68	0.28	-0.83	9.2	-5.44	-1.95	0.02
2021	12	17	2.57	0.3	-2.89	2.48	-7.07	-3.31	0.15
2021	12	18	2.84	0.31	-3.47	4.69	-9.72	-4.01	0
2021	12	19	2.67	0.36	1.47	10.46	-3.29	-0.38	0.04
2021	12	20	2.8	0.34	2.48	11.43	-1.72	0.46	0
2021	12	21	2.85	0.37	1.9	10.58	-1.81	0.31	0.78
2021	12	22	2.54	0.38	3.49	12.01	-1.49	1.01	0
2021	12	23	2.09	0.34	4.4	14.26	-1.56	3.2	0.68
2021	12	24	0.89	0.18	2.79	9.39	-1.38	1.8	2.01
2021	12	25	2.36	0.3	1.14	7.83	-3.39	0.04	0.15
2021	12	26	2.16	0.32	0.11	6.33	-5.24	-0.67	0.5
2021	12	27	2.03	0.28	-1.93	4.39	-5.75	-2.64	0.23
2021	12	28	2.22	0.23	-3.88	1.3	-6.81	-3.93	0.42
2021	12	29	2.1	0.25	-4.5	1.83	-8.85	-4.39	0.22
2021	12	30	2.17	0.28	-1.31	4.16	-5.66	-2.1	0.21
2021	12	31	1.25	0.2	-2.55	3.67	-9.49	-2.47	5.01
2022	1	1	1.35	0.22	-12.98	-9.87	-16.47	-12.61	2.72
2022	1	2	3.05	0.37	-4.77	4.47	-14.46	-6.14	0
2022	1	3	2.44	0.31	-0.91	8.15	-6.01	-2.96	0.18
2022	1	4	1.92	0.27	-0.88	5.12	-5.26	-1.95	0.19
2022	1	5	1.63	0.22	-4.14	5.75	-11.32	-4.53	5.31
2022	1	6	1.61	0.2	-3.84	4.15	-12.52	-5.15	1.13
2022	1	7	2.67	0.39	2.73	10.16	-1.81	-0.17	0
2022	1	8	1.53	0.25	-0.17	5.08	-5.31	-1.27	0.23
2022	1	9	3	0.38	-3.43	3.96	-8.38	-3.95	0.01
2022	1	10	3.22	0.41	0.55	9.73	-4.95	-1.85	0
2022	1	11	2.66	0.41	1.67	11.08	-2.48	-0.1	0.02
2022	1	12	2.53	0.39	2.04	10.62	-2.52	0.96	0
2022	1	13	3.01	0.45	4.71	13.96	0.1	3.21	0
2022	1	14	1.31	0.24	-1.95	1.5	-6.77	-2.31	2.87
2022	1	15	3.16	0.42	-1.55	7.24	-8.11	-2.19	0.03
2022	1	16	2.87	0.45	1.37	9.78	-2.95	0.09	0.05
2022	1	17	2.43	0.39	3.24	12.21	-1.74	1.08	0.01
2022	1	18	1.25	0.22	1.69	9.23	-2.06	0.32	0.01
2022	1	19	2.03	0.27	-4.6	-2.06	-8.01	-3.6	0.38
2022	1	20	3.52	0.43	-3.56	4.52	-9.01	-3.37	0
2022	1	21	1.48	0.24	-2.38	0.25	-4.88	-2.42	3.11
2022	1	22	3.31	0.41	-2.24	5.08	-7.92	-3.36	0.3
2022	1	23	3.54	0.47	0.95	8.39	-2.77	-1.79	0
2022	1	24	3.28	0.5	-0.09	5.56	-3.67	-0.35	0.16
2022	1	25	2.07	0.36	-5.56	-3.17	-9.64	-5.26	4.59
2022	1	26	3.7	0.46	-4.8	3.41	-11.01	-5.13	0.07
2022	1	27	2.14	0.35	-6.91	-4.58	-11.39	-7.26	2.92
2022	1	28	3.83	0.48	-3.41	5.07	-11.57	-4.56	0
2022	1	29	3.72	0.52	1	11.54	-4.2	-1.2	0.1
2022	1	30	3.84	0.52	1.71	11.79	-3.82	-1.2	0
2022	1	31	3.84	0.57	1.25	9.87	-3.67	-0.74	0
2022	2	1	2.95	0.51	-3.59	1.73	-8.06	-2.45	3.68
2022	2	2	2.93	0.52	-11.67	-8.38	-15.6	-10.96	3.15
2022	2	3	4.09	0.61	-12.2	-4.44	-18.56	-13.16	0.12
2022	2	4	4.23	0.63	-5.2	4.03	-13.97	-6.24	0.3
2022	2	5	4.15	0.71	-1.84	5.45	-5.69	-2.88	0.17
2022	2	6	3.96	0.71	-3.99	0.1	-7.58	-4.01	0.67
2022	2	7	4.25	0.73	-0.69	8.57	-8.08	-1.96	0
2022	2	8	4.3	0.8	1.15	6.9	-2.73	0.56	0.01
2022	2	9	3.81	0.65	0.8	7.82	-2.97	0.33	0.16
2022	2	10	3.89	0.65	2.96	11.5	-3.43	2.55	0.1
2022	2	11	3.62	0.64	-2.04	3.71	-7.85	-1.14	4.51
2022	2	12	3.88	0.69	-2.88	5.33	-8.28	-3.12	0.04
2022	2	13	4.43	0.73	0.87	9.73	-4.2	-0.25	0.26
2022	2	14	4.51	0.79	2.87	12.32	-2.77	1.9	0.01
2022	2	15	4.24	0.89	3.83	12.6	-1.38	2.11	0.02
2022	2	16	3.58	0.73	-2.67	6.45	-9.63	-1.88	3.52
2022	2	17	4.75	0.85	-5.28	1.33	-10.67	-3.81	0.53
2022	2	18	4.73	0.93	-1.12	6.37	-6.36	-1.29	0.02
2022	2	19	4.85	0.9	1.51	11.44	-4.59	1.15	0
2022	2	20	4.87	0.99	3.38	13.29	-1.24	2.32	0.02
2022	2	21	3.9	0.8	-0.74	10.8	-11.91	-0.06	0.66
2022	2	22	3.67	0.73	-11.94	-7.38	-14.94	-8.69	2.03
2022	2	23	4.44	0.86	-9.77	-1.6	-15.19	-7.77	1.52
2022	2	24	5.06	0.92	-9.24	-2.5	-14.31	-8.32	1.29
2022	2	25	4.95	0.91	-7.76	-0.31	-14.31	-7.24	0.19
2022	2	26	5.29	0.91	-6	2.3	-13.75	-5.96	0.05
2022	2	27	5.31	1.03	1.3	12.69	-7.83	-0.38	0.01
2022	2	28	5.41	1.15	4.12	14.74	-2.92	3.37	0.04
2022	3	1	5.49	1.16	7.87	18.31	-0.41	6.51	0
