# Supplementary material for: Optimizing solar irradiance forecasting: ANN models enhanced with ADAM and Cuckoo search algorithm
Source: PLoS One. 2025 Dec 5;20(12):e0335342. doi: 10.1371/journal.pone.0335342 (PMC12680249; doi:10.1371/journal.pone.0335342)
Supplement: S1 Dataset — (ZIP) [file pone.0335342.s001.zip › data/solar_autumn_week.csv]

WS10M	WS10M_MAX	WS10M_MIN	WS10M_RANGE	WD10M	PS	WS2M	ALLSKY_SFC_SW_DWN	ALLSKY_SFC_UV_INDEX	T2M	T2M_MAX	T2M_MIN	TS	PRECTOTCORR
2.83	4.12	0.8	3.31	221.12	79.25	1.73	2.72	0.98	15.7	23.39	9.44	15.95	0.13
3.05	5.36	1.74	3.61	251.88	79.04	1.88	2.6	1.02	17.55	25.41	11.69	17.66	0.31
4.38	6.56	2.29	4.27	189.12	78.94	3	4.91	1.5	17.8	27.81	9.55	18.98	0.34
4.67	8.62	0.8	7.82	205.06	78.95	3.23	4.51	1.36	12.76	21.25	7.01	13.55	0.34
3.83	9.08	0.39	8.68	145.25	78.82	2.67	4.26	1.2	11.05	22.73	2.79	12.97	3.74
4.98	7.78	2.37	5.41	170.19	78.85	3.51	2.96	0.94	7.25	14.78	1.34	8.09	1.09
3.41	5.03	2.19	2.84	161.69	78.47	2.44	3.09	0.89	7.86	17.4	1.89	9.49	5.2
