# Supplementary material for: Optimizing solar irradiance forecasting: ANN models enhanced with ADAM and Cuckoo search algorithm
Source: PLoS One. 2025 Dec 5;20(12):e0335342. doi: 10.1371/journal.pone.0335342 (PMC12680249; doi:10.1371/journal.pone.0335342)
Supplement: S1 Dataset — (ZIP) [file pone.0335342.s001.zip › data/solar_spring_week.csv]

WS10M	WS10M_MAX	WS10M_MIN	WS10M_RANGE	WD10M	PS	WS2M	ALLSKY_SFC_SW_DWN	ALLSKY_SFC_UV_INDEX	T2M	T2M_MAX	T2M_MIN	TS	PRECTOTCORR
3.87	5.88	1.96	3.91	246.38	78.94	2.64	5.44	1.29	3.51	11.06	-4.08	4.44	0.08
2.28	4.07	0.52	3.55	188.75	78.7	1.54	4.16	1.31	5.19	12.57	-2.43	6.83	0.24
1.92	3.68	0.78	2.9	289.62	78.6	1.2	3.81	1.13	4.98	9.9	-0.8	4.52	0.39
2.19	3.93	1.04	2.89	240.38	79.02	1.31	5.2	1.37	8.37	17.59	-1.35	9.87	0
2.59	4.55	1.03	3.52	238.25	78.61	1.56	5.9	1.79	11.06	19.72	3.53	12.44	0.02
2.97	4.62	1.59	3.03	294.56	78.65	1.95	5.56	1.6	9.83	17.51	2.93	11.55	0.17
2.43	3.53	0.23	3.29	231.81	79.25	1.46	6.9	1.84	10.28	19.77	0	12.1	0.1
