# Supplementary material for: Optimizing solar irradiance forecasting: ANN models enhanced with ADAM and Cuckoo search algorithm
Source: PLoS One. 2025 Dec 5;20(12):e0335342. doi: 10.1371/journal.pone.0335342 (PMC12680249; doi:10.1371/journal.pone.0335342)
Supplement: S1 Dataset — (ZIP) [file pone.0335342.s001.zip › data/solar_summer_week.csv]

WS10M	WS10M_MAX	WS10M_MIN	WS10M_RANGE	WD10M	PS	WS2M	ALLSKY_SFC_SW_DWN	ALLSKY_SFC_UV_INDEX	T2M	T2M_MAX	T2M_MIN	TS	PRECTOTCORR
5.43	9.05	0.55	8.5	179.12	79.16	3.77	8.68	2.81	20.29	29.54	9.55	21.81	0
4.05	5.64	2.67	2.97	190.81	79.28	2.77	7.58	2.62	23.66	32.98	12.92	25.59	0.04
4.05	6.11	2.6	3.51	177.94	79.6	2.84	6.25	2.35	22.55	31.48	14.88	24.88	1.01
3.93	6.57	0.65	5.92	197.19	79.56	2.76	4.86	1.76	20.64	30.55	13.88	22.4	4.02
3.17	5.47	0.45	5.02	192.38	79.45	2.13	6.65	2.55	21.69	30.51	12.9	23.66	1.4
3.82	7.45	1.01	6.45	186	79.38	2.62	6.67	2.58	24.18	33.4	14.45	26.48	0.29
5.55	7.62	3.69	3.94	204.94	79.13	3.88	6.78	2.61	25.15	33.86	17.4	26.68	0.26
