# Supplementary material for: Optimizing solar irradiance forecasting: ANN models enhanced with ADAM and Cuckoo search algorithm
Source: PLoS One. 2025 Dec 5;20(12):e0335342. doi: 10.1371/journal.pone.0335342 (PMC12680249; doi:10.1371/journal.pone.0335342)
Supplement: S1 Dataset — (ZIP) [file pone.0335342.s001.zip › data/solar_winter_week.csv]

WS10M	WS10M_MAX	WS10M_MIN	WS10M_RANGE	WD10M	PS	WS2M	ALLSKY_SFC_SW_DWN	ALLSKY_SFC_UV_INDEX	T2M	T2M_MAX	T2M_MIN	TS	PRECTOTCORR
2.07	3.37	0.49	2.88	159.44	78.7	1.43	2.88	0.3	-11.4	-2.9	-17.25	-10.52	0.13
2.13	3.27	0.42	2.84	218.12	78.84	1.23	2.99	0.3	-4.19	3.09	-11.13	-7.31	0
4.19	5.51	2.79	2.72	292.62	78.84	2.41	2.98	0.34	-0.26	8.75	-6.89	-2.42	0
3.23	5.09	0.96	4.12	240.81	78.91	1.84	2.74	0.38	3.87	12.66	-1.24	0.57	0
2.16	3.59	0.2	3.38	197.88	78.8	1.19	2.75	0.41	4.72	11.62	0.89	1.06	0
3.55	4.52	2.29	2.22	241.06	78	2.05	2.31	0.42	2.39	9.91	-2.8	0.7	0.29
6.67	10.88	0.79	10.09	271.19	78.47	4.54	2.17	0.34	-0.24	6.49	-4.52	-1.07	0.31
